# Supplementary material for: Crystal structure of 16-hy­droxy-4,4,10,13,14-penta­methyl-17-(6-methyl­hept-5-en-2-yl)-4,5,6,9,10,11,12,13,14,15,16,17-dodeca­hydro-1H-cyclo­penta­[a]phenanthren-3(2H)-one
Source: Acta Crystallogr E Crystallogr Commun. 2015 Jun 13;71(Pt 7):o464–5. doi: 10.1107/S2056989015010592 (PMC4518949; doi:10.1107/S2056989015010592)
Supplement: Supplementary file 1 [file e-71-0o464-sup1.cif]

##############################################################################
#                                                                            #
# This CIF contains the data in a paper accepted for publication in          #
# Acta Crystallographica Section E. It conforms to the requirements of       #
# Notes for Authors for Acta Crystallographica Section E, and has been       #
# peer reviewed under the auspices of the IUCr Commission on Journals.       #
#                                                                            #
# Full details of the Crystallographic Information File format               #
# are given in the paper "The Crystallographic Information File (CIF):       #
# a New Standard Archive File for Crystallography" by S. R. Hall, F. H.      #
# Allen and I. D. Brown [Acta Cryst. (1991), A47, 655-685].                  #
#                                                                            #
# The current version of the core CIF dictionary is obtainable from          #
# ftp://ftp.iucr.org/pub/cif_core.dic.                                       #
#                                                                            #
# Software is freely available for graphical display of the structure(s)     #
# in this CIF. For information consult the CIF software page                 #
# http://www.iucr.org/resources/cif/software.                                #
#                                                                            #
# This file may be used for bona fide research purposes within the           #
# scientific community so long as proper attribution is given to the journal # 
# article from which it was obtained.                                        #
#                                                                            #
##############################################################################
data_I
_audit_creation_method     SHELXL-97
_database_code_depnum_ccdc_archive     'CCDC 1404443'
_chemical_name_systematic
;\
16-Hydroxy-4,4,10,13,14-pentamethyl-17-(6-methylhept-5-en-2-yl)-\
4,5,6,9,10,11,12,13,14,15,16,17-dodecahydro-\
1<i>H</i>-cyclopenta[<i>a</i>]phenanthren-3(2<i>H</i>)-one
;
_chemical_name_common     .
_chemical_formula_moiety     'C30 H48 O2'
_chemical_formula_sum     'C30 H48 O2'
_chemical_formula_iupac     'C30 H48 O2'
_chemical_formula_weight     440.68
_chemical_melting_point     ?
_symmetry_cell_setting     orthorhombic
_symmetry_space_group_name_H-M     'P 21 21 21'
_symmetry_space_group_name_Hall     'P 2ac 2ab'
loop_
    _symmetry_equiv_pos_as_xyz
    'x, y, z'
    '-x+1/2, -y, z+1/2'
    '-x, y+1/2, -z+1/2'
    'x+1/2, -y+1/2, -z'
_cell_length_a     12.436(7)
_cell_length_b     13.571(7)
_cell_length_c     16.159(9)
_cell_angle_alpha     90.00
_cell_angle_beta     90.00
_cell_angle_gamma     90.00
_cell_volume     2727(3)
_cell_formula_units_Z     4
_cell_measurement_reflns_used     2467
_cell_measurement_theta_min     2.52
_cell_measurement_theta_max     21.56
_cell_measurement_temperature     298(2)
_exptl_crystal_description     block
_exptl_crystal_colour     colorless
_exptl_crystal_size_max     0.31
_exptl_crystal_size_mid     0.25
_exptl_crystal_size_min     0.22
_exptl_crystal_density_diffrn     1.073
_exptl_crystal_density_meas     ?
_exptl_crystal_density_method     'not measured'
_exptl_crystal_F_000     976
_exptl_absorpt_coefficient_mu     0.065
_exptl_absorpt_correction_type     multi-scan
_exptl_absorpt_process_details
;
(SADABS; Bruker, 2002)
;
_exptl_absorpt_correction_T_min     0.980
_exptl_absorpt_correction_T_max     0.986
_diffrn_ambient_temperature     298(2)
_diffrn_radiation_type     MoK\a
_diffrn_radiation_wavelength     0.71073
_diffrn_radiation_source     'fine-focus sealed tube'
_diffrn_radiation_monochromator     graphite
_diffrn_measurement_device_type     'Bruker APEXII area-detector diffractometer'
_diffrn_measurement_method     '\f and \w scans'
_diffrn_detector_area_resol_mean     ?
_diffrn_reflns_number     12873
_diffrn_reflns_av_R_equivalents     0.0436
_diffrn_reflns_av_sigmaI/netI     0.0375
_diffrn_reflns_theta_min     1.96
_diffrn_reflns_theta_max     26.00
_diffrn_reflns_theta_full     26.00
_diffrn_measured_fraction_theta_max     0.996
_diffrn_measured_fraction_theta_full     0.996
_diffrn_reflns_limit_h_min     -15
_diffrn_reflns_limit_h_max     13
_diffrn_reflns_limit_k_min     -16
_diffrn_reflns_limit_k_max     16
_diffrn_reflns_limit_l_min     -18
_diffrn_reflns_limit_l_max     19
_diffrn_standards_number     ?
_diffrn_standards_interval_count     ?
_diffrn_standards_interval_time     ?
_diffrn_standards_decay_%     ?
_refine_special_details
;
Refinement of <i>F</i>^2^ against ALL reflections. The weighted <i>R</i>-factor
<i>wR</i> and goodness of fit <i>S</i> are based on <i>F</i>^2^, conventional
<i>R</i>-factors <i>R</i> are based on <i>F</i>, with <i>F</i> set to zero for
negative <i>F</i>^2^. The threshold expression of <i>F</i>^2^ >
\s(<i>F</i>^2^) is used only for calculating <i>R</i>-factors(gt) <i>etc</i>.
and is not relevant to the choice of reflections for refinement.
<i>R</i>-factors based on <i>F</i>^2^ are statistically about twice as large
as those based on <i>F</i>, and <i>R</i>-factors based on ALL data will be
even larger.
;
_reflns_number_total     3000
_reflns_number_gt     2320
_reflns_threshold_expression     I>2\s(I)
_refine_ls_structure_factor_coef     Fsqd
_refine_ls_matrix_type     full
_refine_ls_R_factor_all     0.0810
_refine_ls_R_factor_gt     0.0584
_refine_ls_wR_factor_gt     0.1742
_refine_ls_wR_factor_ref     0.1976
_refine_ls_goodness_of_fit_ref     1.083
_refine_ls_restrained_S_all     1.083
_refine_ls_number_reflns     3000
_refine_ls_number_parameters     298
_refine_ls_number_restraints     0
_refine_ls_hydrogen_treatment     constr
_refine_ls_weighting_scheme     calc
_refine_ls_weighting_details
         'calc w=1/[\s^2^(Fo^2^)+(0.1351P)^2^+0.0620P] where P=(Fo^2^+2Fc^2^)/3'
_atom_sites_solution_hydrogens     geom
_atom_sites_solution_primary     direct
_atom_sites_solution_secondary     difmap
_refine_ls_shift/su_max     0.000
_refine_ls_shift/su_mean     0.000
_refine_diff_density_max     0.380
_refine_diff_density_min     -0.300
_refine_ls_extinction_method     none
_refine_ls_extinction_coef     ?
loop_
    _atom_type_symbol
    _atom_type_description
    _atom_type_scat_dispersion_real
    _atom_type_scat_dispersion_imag
    _atom_type_scat_source
    'C' 'C' 0.0033 0.0000
                         'International Tables Vol C Tables 4.2.6.8 and 6.1.1.4'
    'H' 'H' 0.0000 0.0000
                         'International Tables Vol C Tables 4.2.6.8 and 6.1.1.4'
    'O' 'O' 0.0106 0.0000
                         'International Tables Vol C Tables 4.2.6.8 and 6.1.1.4'
_computing_data_collection
;
APEX2 (Bruker, 2002)
;
_computing_cell_refinement
;
SAINT (Bruker, 2002)
;
_computing_data_reduction
;
SAINT (Bruker, 2002)
;
_computing_structure_solution
;
SHELXS97 (Sheldrick, 2008)
;
_computing_structure_refinement
;
SHELXL97 (Sheldrick, 2008)
;
_computing_molecular_graphics
;
XP in SHELXTL (Sheldrick, 2008)
;
_computing_publication_material
;
SHELXL97 (Sheldrick, 2008)
;
loop_
    _atom_site_type_symbol
    _atom_site_label
    _atom_site_fract_x
    _atom_site_fract_y
    _atom_site_fract_z
    _atom_site_U_iso_or_equiv
    _atom_site_adp_type
    _atom_site_calc_flag
    _atom_site_refinement_flags
    _atom_site_occupancy
    _atom_site_symmetry_multiplicity
    _atom_site_disorder_assembly
    _atom_site_disorder_group
    O O1 -0.2176(3) 1.0719(2) 0.49312(19) 0.0701(10) Uani d . 1 1 . .
    O O2 0.2062(3) 0.7741(2) -0.04929(17) 0.0596(8) Uani d . 1 1 . .
    H H2 0.2257 0.7200 -0.0324 0.089 Uiso calc R 1 1 . .
    C C1 -0.2070(3) 1.0561(3) 0.2829(2) 0.0491(10) Uani d . 1 1 . .
    H H1A -0.1553 1.1080 0.2938 0.059 Uiso calc R 1 1 . .
    H H1B -0.2475 1.0746 0.2341 0.059 Uiso calc R 1 1 . .
    C C2 -0.2841(4) 1.0484(3) 0.3565(3) 0.0603(12) Uani d . 1 1 . .
    H H2A -0.3195 1.1112 0.3656 0.072 Uiso calc R 1 1 . .
    H H2B -0.3389 0.9993 0.3452 0.072 Uiso calc R 1 1 . .
    C C3 -0.2204(3) 1.0194(3) 0.4330(3) 0.0496(10) Uani d . 1 1 . .
    C C4 -0.1582(3) 0.9224(3) 0.4286(3) 0.0507(10) Uani d . 1 1 . .
    C C5 -0.0913(3) 0.9245(3) 0.3454(2) 0.0403(8) Uani d . 1 1 . .
    H H5 -0.0350 0.9736 0.3554 0.048 Uiso calc R 1 1 . .
    C C6 -0.0298(4) 0.8278(3) 0.3325(3) 0.0593(12) Uani d . 1 1 . .
    H H6A 0.0226 0.8201 0.3766 0.071 Uiso calc R 1 1 . .
    H H6B -0.0798 0.7731 0.3361 0.071 Uiso calc R 1 1 . .
    C C7 0.0274(3) 0.8238(3) 0.2502(3) 0.0498(10) Uani d . 1 1 . .
    H H7 0.0736 0.7710 0.2410 0.060 Uiso calc R 1 1 . .
    C C8 0.0173(3) 0.8893(2) 0.1897(2) 0.0353(7) Uani d . 1 1 . .
    C C9 -0.0524(3) 0.9818(2) 0.2036(2) 0.0332(7) Uani d . 1 1 . .
    H H9 -0.0059 1.0295 0.2318 0.040 Uiso calc R 1 1 . .
    C C10 -0.1457(3) 0.9588(2) 0.2652(2) 0.0383(8) Uani d . 1 1 . .
    C C11 -0.0870(3) 1.0312(3) 0.1222(2) 0.0445(9) Uani d . 1 1 . .
    H H11A -0.1148 1.0961 0.1352 0.053 Uiso calc R 1 1 . .
    H H11B -0.1458 0.9932 0.0990 0.053 Uiso calc R 1 1 . .
    C C12 0.0017(3) 1.0428(3) 0.0540(2) 0.0440(9) Uani d . 1 1 . .
    H H12A -0.0299 1.0277 0.0006 0.053 Uiso calc R 1 1 . .
    H H12B 0.0249 1.1110 0.0527 0.053 Uiso calc R 1 1 . .
    C C13 0.1008(3) 0.9767(2) 0.0667(2) 0.0343(7) Uani d . 1 1 . .
    C C14 0.0645(3) 0.8748(2) 0.1044(2) 0.0346(7) Uani d . 1 1 . .
    C C15 0.1679(3) 0.8139(3) 0.0979(2) 0.0435(9) Uani d . 1 1 . .
    H H15A 0.1517 0.7440 0.0976 0.052 Uiso calc R 1 1 . .
    H H15B 0.2157 0.8280 0.1438 0.052 Uiso calc R 1 1 . .
    C C16 0.2196(3) 0.8456(3) 0.0147(2) 0.0436(9) Uani d . 1 1 . .
    H H16 0.2964 0.8585 0.0231 0.052 Uiso calc R 1 1 . .
    C C17 0.1624(3) 0.9421(2) -0.0125(2) 0.0362(7) Uani d . 1 1 . .
    H H17 0.1076 0.9229 -0.0530 0.043 Uiso calc R 1 1 . .
    C C18 0.1798(3) 1.0301(3) 0.1263(2) 0.0454(9) Uani d . 1 1 . .
    H H18A 0.2058 1.0892 0.1005 0.068 Uiso calc R 1 1 . .
    H H18B 0.2393 0.9874 0.1384 0.068 Uiso calc R 1 1 . .
    H H18C 0.1431 1.0465 0.1767 0.068 Uiso calc R 1 1 . .
    C C19 -0.2237(4) 0.8835(3) 0.2255(3) 0.0625(12) Uani d . 1 1 . .
    H H19A -0.1870 0.8221 0.2171 0.094 Uiso calc R 1 1 . .
    H H19B -0.2485 0.9084 0.1732 0.094 Uiso calc R 1 1 . .
    H H19C -0.2841 0.8733 0.2615 0.094 Uiso calc R 1 1 . .
    C C20 0.2391(3) 1.0155(3) -0.0574(2) 0.0470(9) Uani d . 1 1 . .
    H H20 0.2945 1.0353 -0.0176 0.056 Uiso calc R 1 1 . .
    C C21 0.2962(4) 0.9630(4) -0.1298(3) 0.0590(11) Uani d . 1 1 . .
    H H21A 0.2434 0.9361 -0.1668 0.089 Uiso calc R 1 1 . .
    H H21B 0.3403 0.9107 -0.1086 0.089 Uiso calc R 1 1 . .
    H H21C 0.3404 1.0094 -0.1590 0.089 Uiso calc R 1 1 . .
    C C22 0.1849(4) 1.1094(3) -0.0890(3) 0.0569(11) Uani d . 1 1 . .
    H H22A 0.1508 1.1419 -0.0424 0.068 Uiso calc R 1 1 . .
    H H22B 0.2403 1.1532 -0.1096 0.068 Uiso calc R 1 1 . .
    C C23 0.1024(5) 1.0964(3) -0.1554(3) 0.0704(14) Uani d . 1 1 . .
    H H23A 0.0522 1.0455 -0.1385 0.085 Uiso calc R 1 1 . .
    H H23B 0.1380 1.0739 -0.2054 0.085 Uiso calc R 1 1 . .
    C C24 0.0405(6) 1.1890(4) -0.1748(4) 0.0844(17) Uani d . 1 1 . .
    H H24 0.0212 1.2267 -0.1290 0.101 Uiso calc R 1 1 . .
    C C25 0.0095(4) 1.2247(4) -0.2468(4) 0.0774(15) Uani d . 1 1 . .
    C C26 0.0271(5) 1.1679(7) -0.3249(4) 0.111(3) Uani d . 1 1 . .
    H H26A 0.0672 1.1092 -0.3129 0.166 Uiso calc R 1 1 . .
    H H26B 0.0666 1.2077 -0.3635 0.166 Uiso calc R 1 1 . .
    H H26C -0.0411 1.1504 -0.3485 0.166 Uiso calc R 1 1 . .
    C C27 -0.0482(6) 1.3212(5) -0.2542(6) 0.129(3) Uani d . 1 1 . .
    H H27A -0.0586 1.3488 -0.2001 0.193 Uiso calc R 1 1 . .
    H H27B -0.1168 1.3109 -0.2801 0.193 Uiso calc R 1 1 . .
    H H27C -0.0061 1.3657 -0.2872 0.193 Uiso calc R 1 1 . .
    C C28 -0.2423(5) 0.8383(3) 0.4348(3) 0.0740(15) Uani d . 1 1 . .
    H H28A -0.2846 0.8469 0.4840 0.111 Uiso calc R 1 1 . .
    H H28B -0.2060 0.7760 0.4371 0.111 Uiso calc R 1 1 . .
    H H28C -0.2885 0.8400 0.3872 0.111 Uiso calc R 1 1 . .
    C C29 -0.0838(5) 0.9145(5) 0.5010(3) 0.0841(17) Uani d . 1 1 . .
    H H29A -0.0379 0.9713 0.5028 0.126 Uiso calc R 1 1 . .
    H H29B -0.0406 0.8562 0.4955 0.126 Uiso calc R 1 1 . .
    H H29C -0.1250 0.9108 0.5511 0.126 Uiso calc R 1 1 . .
    C C30 -0.0204(3) 0.8237(3) 0.0497(3) 0.0493(9) Uani d . 1 1 . .
    H H30A -0.0429 0.7635 0.0756 0.074 Uiso calc R 1 1 . .
    H H30B 0.0102 0.8094 -0.0035 0.074 Uiso calc R 1 1 . .
    H H30C -0.0813 0.8664 0.0430 0.074 Uiso calc R 1 1 . .
loop_
    _atom_site_aniso_label
    _atom_site_aniso_U_11
    _atom_site_aniso_U_22
    _atom_site_aniso_U_33
    _atom_site_aniso_U_12
    _atom_site_aniso_U_13
    _atom_site_aniso_U_23
    O1 0.106(3) 0.0522(16) 0.0525(18) 0.0022(17) 0.0278(19) -0.0093(15)
    O2 0.088(2) 0.0471(14) 0.0433(15) 0.0172(15) 0.0117(15) -0.0010(12)
    C1 0.049(2) 0.051(2) 0.048(2) 0.0132(18) 0.0126(18) 0.0032(18)
    C2 0.056(2) 0.057(2) 0.069(3) 0.016(2) 0.023(2) 0.003(2)
    C3 0.057(2) 0.0394(18) 0.052(2) -0.0032(17) 0.0254(19) -0.0021(18)
    C4 0.064(2) 0.0424(19) 0.046(2) 0.0032(18) 0.018(2) 0.0011(17)
    C5 0.0451(19) 0.0362(17) 0.0396(19) -0.0001(16) 0.0070(16) -0.0007(15)
    C6 0.079(3) 0.052(2) 0.048(2) 0.025(2) 0.023(2) 0.0116(19)
    C7 0.062(2) 0.0406(18) 0.046(2) 0.0200(18) 0.016(2) 0.0088(17)
    C8 0.0376(17) 0.0309(15) 0.0373(18) 0.0029(13) 0.0015(15) -0.0008(14)
    C9 0.0349(16) 0.0326(15) 0.0322(17) 0.0033(13) 0.0004(14) -0.0018(14)
    C10 0.0373(17) 0.0372(17) 0.0403(19) 0.0001(14) 0.0029(15) -0.0025(15)
    C11 0.049(2) 0.048(2) 0.0363(19) 0.0168(17) -0.0024(16) 0.0032(16)
    C12 0.051(2) 0.0444(18) 0.0362(18) 0.0123(16) -0.0010(17) 0.0016(16)
    C13 0.0387(16) 0.0327(15) 0.0316(17) -0.0019(13) -0.0055(14) 0.0021(14)
    C14 0.0376(17) 0.0313(15) 0.0348(18) 0.0023(13) 0.0033(15) 0.0006(14)
    C15 0.054(2) 0.0378(17) 0.039(2) 0.0103(16) 0.0049(17) 0.0046(15)
    C16 0.046(2) 0.0493(19) 0.0354(19) 0.0110(16) 0.0054(16) 0.0016(16)
    C17 0.0380(17) 0.0413(17) 0.0292(16) 0.0009(14) -0.0023(14) 0.0015(14)
    C18 0.046(2) 0.050(2) 0.040(2) -0.0088(17) -0.0043(16) -0.0036(17)
    C19 0.051(2) 0.067(3) 0.069(3) -0.020(2) 0.009(2) -0.015(2)
    C20 0.052(2) 0.0485(19) 0.040(2) -0.0078(17) 0.0036(17) 0.0050(17)
    C21 0.054(2) 0.073(3) 0.050(2) 0.004(2) 0.017(2) 0.014(2)
    C22 0.074(3) 0.045(2) 0.052(2) -0.0038(19) 0.010(2) 0.0076(19)
    C23 0.103(4) 0.056(2) 0.053(3) 0.004(3) -0.001(3) 0.005(2)
    C24 0.114(4) 0.069(3) 0.071(3) 0.019(3) -0.017(3) 0.000(3)
    C25 0.063(3) 0.082(3) 0.087(4) 0.008(3) -0.011(3) 0.034(3)
    C26 0.085(4) 0.187(8) 0.060(3) 0.028(5) 0.001(3) 0.027(4)
    C27 0.099(5) 0.088(4) 0.199(8) 0.003(4) -0.048(6) 0.060(5)
    C28 0.103(4) 0.045(2) 0.074(3) -0.007(2) 0.044(3) 0.007(2)
    C29 0.101(4) 0.115(4) 0.036(2) 0.026(4) 0.017(3) 0.006(3)
    C30 0.052(2) 0.0454(19) 0.050(2) -0.0099(17) 0.0067(19) -0.0096(18)
_geom_special_details
;
All e.s.d.'s (except the e.s.d. in the dihedral angle between two l.s. planes)
are estimated using the full covariance matrix. The cell e.s.d.'s are taken
into account individually in the estimation of e.s.d.'s in distances, angles
and torsion angles; correlations between e.s.d.'s in cell parameters are only
used when they are defined by crystal symmetry. An approximate (isotropic)
treatment of cell e.s.d.'s is used for estimating e.s.d.'s involving l.s.
planes.
;
loop_
    _geom_bond_atom_site_label_1
    _geom_bond_atom_site_label_2
    _geom_bond_site_symmetry_2
    _geom_bond_distance
    _geom_bond_publ_flag
    O1 C3 . 1.206(5) ?
    O2 C16 . 1.428(4) ?
    O2 H2 . 0.8200 ?
    C1 C2 . 1.531(5) ?
    C1 C10 . 1.552(5) ?
    C1 H1A . 0.9700 ?
    C1 H1B . 0.9700 ?
    C2 C3 . 1.521(6) ?
    C2 H2A . 0.9700 ?
    C2 H2B . 0.9700 ?
    C3 C4 . 1.528(5) ?
    C4 C29 . 1.495(7) ?
    C4 C28 . 1.552(6) ?
    C4 C5 . 1.581(5) ?
    C5 C6 . 1.533(5) ?
    C5 C10 . 1.535(5) ?
    C5 H5 . 0.9800 ?
    C6 C7 . 1.510(6) ?
    C6 H6A . 0.9700 ?
    C6 H6B . 0.9700 ?
    C7 C8 . 1.327(5) ?
    C7 H7 . 0.9300 ?
    C8 C14 . 1.510(5) ?
    C8 C9 . 1.541(4) ?
    C9 C11 . 1.537(5) ?
    C9 C10 . 1.560(5) ?
    C9 H9 . 0.9800 ?
    C10 C19 . 1.549(5) ?
    C11 C12 . 1.568(5) ?
    C11 H11A . 0.9700 ?
    C11 H11B . 0.9700 ?
    C12 C13 . 1.537(5) ?
    C12 H12A . 0.9700 ?
    C12 H12B . 0.9700 ?
    C13 C18 . 1.554(5) ?
    C13 C17 . 1.564(5) ?
    C13 C14 . 1.577(5) ?
    C14 C15 . 1.532(5) ?
    C14 C30 . 1.542(5) ?
    C15 C16 . 1.550(5) ?
    C15 H15A . 0.9700 ?
    C15 H15B . 0.9700 ?
    C16 C17 . 1.553(5) ?
    C16 H16 . 0.9800 ?
    C17 C20 . 1.558(5) ?
    C17 H17 . 0.9800 ?
    C18 H18A . 0.9600 ?
    C18 H18B . 0.9600 ?
    C18 H18C . 0.9600 ?
    C19 H19A . 0.9600 ?
    C19 H19B . 0.9600 ?
    C19 H19C . 0.9600 ?
    C20 C22 . 1.529(6) ?
    C20 C21 . 1.543(6) ?
    C20 H20 . 0.9800 ?
    C21 H21A . 0.9600 ?
    C21 H21B . 0.9600 ?
    C21 H21C . 0.9600 ?
    C22 C23 . 1.495(7) ?
    C22 H22A . 0.9700 ?
    C22 H22B . 0.9700 ?
    C23 C24 . 1.507(7) ?
    C23 H23A . 0.9700 ?
    C23 H23B . 0.9700 ?
    C24 C25 . 1.318(8) ?
    C24 H24 . 0.9300 ?
    C25 C26 . 1.495(10) ?
    C25 C27 . 1.498(8) ?
    C26 H26A . 0.9600 ?
    C26 H26B . 0.9600 ?
    C26 H26C . 0.9600 ?
    C27 H27A . 0.9600 ?
    C27 H27B . 0.9600 ?
    C27 H27C . 0.9600 ?
    C28 H28A . 0.9600 ?
    C28 H28B . 0.9600 ?
    C28 H28C . 0.9600 ?
    C29 H29A . 0.9600 ?
    C29 H29B . 0.9600 ?
    C29 H29C . 0.9600 ?
    C30 H30A . 0.9600 ?
    C30 H30B . 0.9600 ?
    C30 H30C . 0.9600 ?
loop_
    _geom_angle_atom_site_label_1
    _geom_angle_atom_site_label_2
    _geom_angle_atom_site_label_3
    _geom_angle_site_symmetry_1
    _geom_angle_site_symmetry_3
    _geom_angle
    _geom_angle_publ_flag
    C16 O2 H2 . . 109.5 ?
    C2 C1 C10 . . 113.1(3) ?
    C2 C1 H1A . . 108.9 ?
    C10 C1 H1A . . 109.0 ?
    C2 C1 H1B . . 109.0 ?
    C10 C1 H1B . . 108.9 ?
    H1A C1 H1B . . 107.8 ?
    C3 C2 C1 . . 108.8(3) ?
    C3 C2 H2A . . 109.9 ?
    C1 C2 H2A . . 109.9 ?
    C3 C2 H2B . . 109.9 ?
    C1 C2 H2B . . 109.9 ?
    H2A C2 H2B . . 108.3 ?
    O1 C3 C2 . . 121.1(4) ?
    O1 C3 C4 . . 122.2(4) ?
    C2 C3 C4 . . 116.7(3) ?
    C29 C4 C3 . . 109.8(4) ?
    C29 C4 C28 . . 108.3(4) ?
    C3 C4 C28 . . 106.9(3) ?
    C29 C4 C5 . . 109.9(3) ?
    C3 C4 C5 . . 106.9(3) ?
    C28 C4 C5 . . 115.0(3) ?
    C6 C5 C10 . . 111.4(3) ?
    C6 C5 C4 . . 111.3(3) ?
    C10 C5 C4 . . 119.4(3) ?
    C6 C5 H5 . . 104.3 ?
    C10 C5 H5 . . 104.3 ?
    C4 C5 H5 . . 104.3 ?
    C7 C6 C5 . . 112.7(3) ?
    C7 C6 H6A . . 109.1 ?
    C5 C6 H6A . . 109.1 ?
    C7 C6 H6B . . 109.1 ?
    C5 C6 H6B . . 109.1 ?
    H6A C6 H6B . . 107.8 ?
    C8 C7 C6 . . 125.5(3) ?
    C8 C7 H7 . . 117.2 ?
    C6 C7 H7 . . 117.2 ?
    C7 C8 C14 . . 123.2(3) ?
    C7 C8 C9 . . 119.4(3) ?
    C14 C8 C9 . . 117.2(3) ?
    C11 C9 C8 . . 112.8(3) ?
    C11 C9 C10 . . 115.1(3) ?
    C8 C9 C10 . . 110.4(3) ?
    C11 C9 H9 . . 105.9 ?
    C8 C9 H9 . . 105.9 ?
    C10 C9 H9 . . 105.9 ?
    C5 C10 C19 . . 115.2(3) ?
    C5 C10 C1 . . 108.6(3) ?
    C19 C10 C1 . . 109.3(3) ?
    C5 C10 C9 . . 105.8(3) ?
    C19 C10 C9 . . 109.5(3) ?
    C1 C10 C9 . . 108.3(3) ?
    C9 C11 C12 . . 116.6(3) ?
    C9 C11 H11A . . 108.1 ?
    C12 C11 H11A . . 108.1 ?
    C9 C11 H11B . . 108.1 ?
    C12 C11 H11B . . 108.1 ?
    H11A C11 H11B . . 107.3 ?
    C13 C12 C11 . . 114.3(3) ?
    C13 C12 H12A . . 108.7 ?
    C11 C12 H12A . . 108.7 ?
    C13 C12 H12B . . 108.7 ?
    C11 C12 H12B . . 108.7 ?
    H12A C12 H12B . . 107.6 ?
    C12 C13 C18 . . 108.6(3) ?
    C12 C13 C17 . . 117.3(3) ?
    C18 C13 C17 . . 109.7(3) ?
    C12 C13 C14 . . 109.5(3) ?
    C18 C13 C14 . . 110.4(3) ?
    C17 C13 C14 . . 101.1(2) ?
    C8 C14 C15 . . 117.4(3) ?
    C8 C14 C30 . . 108.4(3) ?
    C15 C14 C30 . . 107.0(3) ?
    C8 C14 C13 . . 110.5(3) ?
    C15 C14 C13 . . 101.9(3) ?
    C30 C14 C13 . . 111.6(3) ?
    C14 C15 C16 . . 105.0(3) ?
    C14 C15 H15A . . 110.8 ?
    C16 C15 H15A . . 110.8 ?
    C14 C15 H15B . . 110.8 ?
    C16 C15 H15B . . 110.8 ?
    H15A C15 H15B . . 108.8 ?
    O2 C16 C15 . . 113.0(3) ?
    O2 C16 C17 . . 108.3(3) ?
    C15 C16 C17 . . 106.8(3) ?
    O2 C16 H16 . . 109.5 ?
    C15 C16 H16 . . 109.5 ?
    C17 C16 H16 . . 109.5 ?
    C16 C17 C20 . . 113.0(3) ?
    C16 C17 C13 . . 104.2(3) ?
    C20 C17 C13 . . 119.2(3) ?
    C16 C17 H17 . . 106.5 ?
    C20 C17 H17 . . 106.5 ?
    C13 C17 H17 . . 106.5 ?
    C13 C18 H18A . . 109.5 ?
    C13 C18 H18B . . 109.5 ?
    H18A C18 H18B . . 109.5 ?
    C13 C18 H18C . . 109.5 ?
    H18A C18 H18C . . 109.5 ?
    H18B C18 H18C . . 109.5 ?
    C10 C19 H19A . . 109.5 ?
    C10 C19 H19B . . 109.5 ?
    H19A C19 H19B . . 109.5 ?
    C10 C19 H19C . . 109.5 ?
    H19A C19 H19C . . 109.5 ?
    H19B C19 H19C . . 109.5 ?
    C22 C20 C21 . . 109.5(3) ?
    C22 C20 C17 . . 114.7(3) ?
    C21 C20 C17 . . 109.8(3) ?
    C22 C20 H20 . . 107.5 ?
    C21 C20 H20 . . 107.5 ?
    C17 C20 H20 . . 107.5 ?
    C20 C21 H21A . . 109.5 ?
    C20 C21 H21B . . 109.5 ?
    H21A C21 H21B . . 109.5 ?
    C20 C21 H21C . . 109.5 ?
    H21A C21 H21C . . 109.5 ?
    H21B C21 H21C . . 109.5 ?
    C23 C22 C20 . . 116.4(4) ?
    C23 C22 H22A . . 108.2 ?
    C20 C22 H22A . . 108.2 ?
    C23 C22 H22B . . 108.2 ?
    C20 C22 H22B . . 108.2 ?
    H22A C22 H22B . . 107.3 ?
    C22 C23 C24 . . 113.7(4) ?
    C22 C23 H23A . . 108.8 ?
    C24 C23 H23A . . 108.8 ?
    C22 C23 H23B . . 108.8 ?
    C24 C23 H23B . . 108.8 ?
    H23A C23 H23B . . 107.7 ?
    C25 C24 C23 . . 129.7(6) ?
    C25 C24 H24 . . 115.1 ?
    C23 C24 H24 . . 115.1 ?
    C24 C25 C26 . . 120.9(5) ?
    C24 C25 C27 . . 122.1(6) ?
    C26 C25 C27 . . 116.9(6) ?
    C25 C26 H26A . . 109.5 ?
    C25 C26 H26B . . 109.5 ?
    H26A C26 H26B . . 109.5 ?
    C25 C26 H26C . . 109.5 ?
    H26A C26 H26C . . 109.5 ?
    H26B C26 H26C . . 109.5 ?
    C25 C27 H27A . . 109.5 ?
    C25 C27 H27B . . 109.5 ?
    H27A C27 H27B . . 109.5 ?
    C25 C27 H27C . . 109.5 ?
    H27A C27 H27C . . 109.5 ?
    H27B C27 H27C . . 109.5 ?
    C4 C28 H28A . . 109.5 ?
    C4 C28 H28B . . 109.5 ?
    H28A C28 H28B . . 109.5 ?
    C4 C28 H28C . . 109.5 ?
    H28A C28 H28C . . 109.5 ?
    H28B C28 H28C . . 109.5 ?
    C4 C29 H29A . . 109.5 ?
    C4 C29 H29B . . 109.5 ?
    H29A C29 H29B . . 109.5 ?
    C4 C29 H29C . . 109.5 ?
    H29A C29 H29C . . 109.5 ?
    H29B C29 H29C . . 109.5 ?
    C14 C30 H30A . . 109.5 ?
    C14 C30 H30B . . 109.5 ?
    H30A C30 H30B . . 109.5 ?
    C14 C30 H30C . . 109.5 ?
    H30A C30 H30C . . 109.5 ?
    H30B C30 H30C . . 109.5 ?
loop_
    _geom_torsion_atom_site_label_1
    _geom_torsion_atom_site_label_2
    _geom_torsion_atom_site_label_3
    _geom_torsion_atom_site_label_4
    _geom_torsion_site_symmetry_1
    _geom_torsion_site_symmetry_2
    _geom_torsion_site_symmetry_3
    _geom_torsion_site_symmetry_4
    _geom_torsion
    _geom_torsion_publ_flag
    C10 C1 C2 C3 . . . . 58.6(5) ?
    C1 C2 C3 O1 . . . . 119.7(4) ?
    C1 C2 C3 C4 . . . . -58.8(5) ?
    O1 C3 C4 C29 . . . . -9.4(5) ?
    C2 C3 C4 C29 . . . . 169.0(4) ?
    O1 C3 C4 C28 . . . . 107.8(5) ?
    C2 C3 C4 C28 . . . . -73.8(4) ?
    O1 C3 C4 C5 . . . . -128.6(4) ?
    C2 C3 C4 C5 . . . . 49.8(4) ?
    C29 C4 C5 C6 . . . . 63.7(5) ?
    C3 C4 C5 C6 . . . . -177.2(4) ?
    C28 C4 C5 C6 . . . . -58.7(5) ?
    C29 C4 C5 C10 . . . . -164.2(4) ?
    C3 C4 C5 C10 . . . . -45.1(4) ?
    C28 C4 C5 C10 . . . . 73.3(4) ?
    C10 C5 C6 C7 . . . . 39.1(5) ?
    C4 C5 C6 C7 . . . . 175.1(4) ?
    C5 C6 C7 C8 . . . . -7.9(7) ?
    C6 C7 C8 C14 . . . . -171.4(4) ?
    C6 C7 C8 C9 . . . . 3.9(7) ?
    C7 C8 C9 C11 . . . . -160.7(4) ?
    C14 C8 C9 C11 . . . . 15.0(4) ?
    C7 C8 C9 C10 . . . . -30.4(5) ?
    C14 C8 C9 C10 . . . . 145.3(3) ?
    C6 C5 C10 C19 . . . . 56.6(4) ?
    C4 C5 C10 C19 . . . . -75.4(4) ?
    C6 C5 C10 C1 . . . . 179.5(3) ?
    C4 C5 C10 C1 . . . . 47.5(4) ?
    C6 C5 C10 C9 . . . . -64.5(4) ?
    C4 C5 C10 C9 . . . . 163.5(3) ?
    C2 C1 C10 C5 . . . . -52.9(4) ?
    C2 C1 C10 C19 . . . . 73.6(5) ?
    C2 C1 C10 C9 . . . . -167.3(3) ?
    C11 C9 C10 C5 . . . . -172.0(3) ?
    C8 C9 C10 C5 . . . . 58.8(3) ?
    C11 C9 C10 C19 . . . . 63.3(4) ?
    C8 C9 C10 C19 . . . . -65.8(4) ?
    C11 C9 C10 C1 . . . . -55.8(4) ?
    C8 C9 C10 C1 . . . . 175.1(3) ?
    C8 C9 C11 C12 . . . . -44.3(4) ?
    C10 C9 C11 C12 . . . . -172.2(3) ?
    C9 C11 C12 C13 . . . . 17.4(5) ?
    C11 C12 C13 C18 . . . . -85.0(4) ?
    C11 C12 C13 C17 . . . . 150.0(3) ?
    C11 C12 C13 C14 . . . . 35.6(4) ?
    C7 C8 C14 C15 . . . . -30.3(5) ?
    C9 C8 C14 C15 . . . . 154.2(3) ?
    C7 C8 C14 C30 . . . . 90.9(4) ?
    C9 C8 C14 C30 . . . . -84.6(4) ?
    C7 C8 C14 C13 . . . . -146.5(4) ?
    C9 C8 C14 C13 . . . . 38.0(4) ?
    C12 C13 C14 C8 . . . . -64.4(3) ?
    C18 C13 C14 C8 . . . . 55.1(4) ?
    C17 C13 C14 C8 . . . . 171.2(3) ?
    C12 C13 C14 C15 . . . . 170.2(3) ?
    C18 C13 C14 C15 . . . . -70.3(3) ?
    C17 C13 C14 C15 . . . . 45.7(3) ?
    C12 C13 C14 C30 . . . . 56.3(4) ?
    C18 C13 C14 C30 . . . . 175.8(3) ?
    C17 C13 C14 C30 . . . . -68.1(3) ?
    C8 C14 C15 C16 . . . . -158.2(3) ?
    C30 C14 C15 C16 . . . . 79.8(3) ?
    C13 C14 C15 C16 . . . . -37.4(3) ?
    C14 C15 C16 O2 . . . . -104.2(3) ?
    C14 C15 C16 C17 . . . . 14.8(4) ?
    O2 C16 C17 C20 . . . . -93.0(4) ?
    C15 C16 C17 C20 . . . . 145.0(3) ?
    O2 C16 C17 C13 . . . . 136.1(3) ?
    C15 C16 C17 C13 . . . . 14.1(4) ?
    C12 C13 C17 C16 . . . . -155.4(3) ?
    C18 C13 C17 C16 . . . . 80.2(3) ?
    C14 C13 C17 C16 . . . . -36.4(3) ?
    C12 C13 C17 C20 . . . . 77.4(4) ?
    C18 C13 C17 C20 . . . . -47.0(4) ?
    C14 C13 C17 C20 . . . . -163.6(3) ?
    C16 C17 C20 C22 . . . . 177.2(3) ?
    C13 C17 C20 C22 . . . . -59.9(4) ?
    C16 C17 C20 C21 . . . . 53.3(4) ?
    C13 C17 C20 C21 . . . . 176.3(3) ?
    C21 C20 C22 C23 . . . . 59.2(5) ?
    C17 C20 C22 C23 . . . . -64.8(5) ?
    C20 C22 C23 C24 . . . . 171.4(4) ?
    C22 C23 C24 C25 . . . . 139.4(7) ?
    C23 C24 C25 C26 . . . . 5.0(11) ?
    C23 C24 C25 C27 . . . . -177.4(6) ?
loop_
    _geom_hbond_atom_site_label_D
    _geom_hbond_atom_site_label_H
    _geom_hbond_atom_site_label_A
    _geom_hbond_site_symmetry_A
    _geom_hbond_distance_DH
    _geom_hbond_distance_HA
    _geom_hbond_distance_DA
    _geom_hbond_angle_DHA
    O2 H2 O1 3_545 0.82 2.11 2.894(4) 160
data_global
_journal_date_recd_electronic     2015-05-23
_journal_date_accepted     2015-06-02
_journal_name_full     'Acta Crystallographica, Section E'
_journal_year     2015
_journal_volume     71
_journal_issue      7
_journal_page_first     o464
_journal_page_last     o465
_journal_paper_category     HO
_journal_paper_doi     10.1107/S2056989015010592
_journal_coeditor_code     XU5852
_publ_contact_author_name     'Xao-Xia Ye'
_publ_contact_author_address
; 'Xao-Xia Ye'
 School of Pharmacy
 Wenzhou Medical University
 Wenzhou 325035
 People's Republic of China
;
_publ_contact_author_email     'yxx@wmu.edu.cn'
_publ_contact_author_fax     '86-577-86699156'
_publ_contact_author_phone     '86-577-86699156'
_publ_section_title
;\
Crystal structure of
16-hydroxy-4,4,10,13,14-pentamethyl-17-(6-methylhept-5-en-2-yl)-4,5,6,9,10,\
11,12,13,14,15,16,17-dodecahydro-1<i>H</i>-cyclopenta[<i>a</i>]phenanthren-\
3(2<i>H</i>)-one
;
loop_
    _publ_author_name
    _publ_author_address
    'Jun-Jun Ge'
;
    School of Pharmacy
    Wenzhou Medical University
    Wenzhou 325035
    People's Republic of China
;
    'Pian Chen'
;
    School of Pharmacy
    Wenzhou Medical University
    Wenzhou 325035
    People's Republic of China
;
    'Xiao-Xia Ye'
;    School of Pharmacy
     Wenzhou Medical University
     Wenzhou 325035
     People's Republic of China
;
