# Supplementary material for: Crystal structure of 16-hy­droxy-4,4,10,13,14-penta­methyl-17-(6-methyl­hept-5-en-2-yl)-4,5,6,9,10,11,12,13,14,15,16,17-dodeca­hydro-1H-cyclo­penta­[a]phenanthren-3(2H)-one
Source: Acta Crystallogr E Crystallogr Commun. 2015 Jun 13;71(Pt 7):o464–5. doi: 10.1107/S2056989015010592 (PMC4518949; doi:10.1107/S2056989015010592)
Supplement: Supplementary file 2 [file e-71-0o464-Isup2.hkl]

# 
# h,k,l, Fc-squared, Fo-squared, sigma(Fo-squared) and status flag 
# 
data_I
_shelx_title ' mo_20150115B_0m in P2(1)2(1)2(1)' 
_shelx_refln_list_code          4 
_shelx_F_calc_maximum      164.92 
_exptl_crystal_F_000       976.00 
_reflns_d_resolution_high  0.8107 
 
loop_ 
 _symmetry_equiv_pos_as_xyz 
 'x, y, z' 
 '-x+1/2, -y, z+1/2' 
 '-x, y+1/2, -z+1/2' 
 'x+1/2, -y+1/2, -z' 
 
_cell_length_a    12.4356 
_cell_length_b    13.5709 
_cell_length_c    16.1594 
_cell_angle_alpha  90.000 
_cell_angle_beta   90.000 
_cell_angle_gamma  90.000 
 
_shelx_F_squared_multiplier     1.000 
 
loop_ 
 _refln_index_h 
 _refln_index_k 
 _refln_index_l 
 _refln_F_squared_calc 
 _refln_F_squared_meas 
 _refln_F_squared_sigma 
 _refln_observed_status 
   2   0   0      566.28      825.41     18.61 o 
   4   0   0    17828.90    17203.59    363.83 o 
   6   0   0      166.70      189.89     10.05 o 
   8   0   0      126.95      121.92     10.31 o 
  10   0   0      164.93      226.92     14.81 o 
  12   0   0       10.38        2.38      7.41 o 
  14   0   0       34.80       36.50     10.58 o 
   1   1   0      764.07      808.77     14.61 o 
   2   1   0      162.95      224.17      4.81 o 
   3   1   0      200.56      177.60      3.68 o 
   4   1   0     1606.92     1507.09     27.23 o 
   5   1   0      580.05      719.52     14.03 o 
   6   1   0       89.76      101.26      3.60 o 
   7   1   0      476.09      443.75     12.90 o 
   8   1   0      140.14      133.41      7.39 o 
   9   1   0        1.13        0.95      4.29 o 
  10   1   0       26.19       28.28      5.61 o 
  11   1   0        3.25        5.42      5.05 o 
  12   1   0       30.53       39.13      6.62 o 
  13   1   0      172.96      174.40     11.31 o 
  14   1   0        4.57        5.09      6.14 o 
  15   1   0       49.45       53.28      8.41 o 
   0   2   0    22765.28    19615.33    416.38 o 
   1   2   0     8784.22     9315.09    197.11 o 
   2   2   0    11120.98    10771.88    161.26 o 
   3   2   0      470.09      540.21      9.07 o 
   4   2   0     2136.88     2070.31     37.15 o 
   5   2   0       28.13       34.56      2.68 o 
   6   2   0      665.77      674.29     13.75 o 
   7   2   0        2.79        4.76      3.55 o 
   8   2   0        8.00       16.36      4.37 o 
   9   2   0       55.42       54.79      6.08 o 
  10   2   0       35.97       29.06      5.79 o 
  11   2   0       79.72       79.67     10.31 o 
  12   2   0       29.74       30.70      6.35 o 
  13   2   0       81.58       93.35     11.90 o 
  14   2   0       11.91        5.01      6.16 o 
  15   2   0       33.56       31.20      7.85 o 
   1   3   0     1653.68     1806.08     39.37 o 
   2   3   0     4745.95     4223.34     73.85 o 
   3   3   0     3414.93     3441.68     52.36 o 
   4   3   0     1388.24     1644.69     36.93 o 
   5   3   0      915.26      948.48     22.81 o 
   6   3   0       65.74       87.36      6.35 o 
   7   3   0      948.62      985.69     24.59 o 
   8   3   0       40.90       37.99      5.29 o 
   9   3   0        0.38        0.00      5.95 o 
  10   3   0       35.41       57.27      6.72 o 
  11   3   0        0.75        1.98      5.05 o 
  12   3   0        7.23        2.25      5.42 o 
  13   3   0      132.97      130.58     10.08 o 
  14   3   0        0.43        3.17      6.16 o 
  15   3   0       25.60       31.14      7.72 o 
   0   4   0        9.95       18.24      3.05 o 
   1   4   0     1122.59     1097.22     20.18 o 
   2   4   0      453.12      389.05     14.24 o 
   3   4   0       23.16        9.78      3.40 o 
   4   4   0       33.51       40.50      3.15 o 
   5   4   0     4673.63     4718.43     83.42 o 
   6   4   0       16.28       15.19      2.87 o 
   7   4   0      586.79      611.18     13.42 o 
   8   4   0        1.62        0.00      2.06 o 
   9   4   0      258.17      268.54     11.10 o 
  10   4   0       14.19        2.64      4.86 o 
  11   4   0        1.81        4.74     10.05 o 
  12   4   0        0.03        0.00      5.14 o 
  13   4   0       27.08       26.21      6.62 o 
  14   4   0        0.16        3.30      5.98 o 
   1   5   0     2715.82     2920.68     45.68 o 
   2   5   0      296.85      396.95     10.64 o 
   3   5   0      758.82      908.23     15.31 o 
   4   5   0      246.66      327.99      8.45 o 
   5   5   0        5.78        0.00      2.88 o 
   6   5   0        0.19        5.07      2.93 o 
   7   5   0       62.34       61.20      4.50 o 
   8   5   0      133.73      121.29      5.66 o 
   9   5   0       32.81       27.81      5.76 o 
  10   5   0       14.75       12.07      5.31 o 
  11   5   0        0.41        0.00      5.04 o 
  12   5   0       63.82       71.01     10.45 o 
  13   5   0       17.34        1.72      5.89 o 
  14   5   0        5.83        7.07      7.01 o 
   0   6   0      635.70      685.63     17.20 o 
   1   6   0       44.65       41.29      2.34 o 
   2   6   0     1136.72      863.83     21.23 o 
   3   6   0     1492.43     1709.65     31.72 o 
   4   6   0     2071.15     2297.12     37.01 o 
   5   6   0      511.42      659.56     14.50 o 
   6   6   0        2.32        2.69      4.56 o 
   7   6   0      267.07      291.76      8.81 o 
   8   6   0        8.42        4.16      3.39 o 
   9   6   0      293.36      305.54     12.22 o 
  10   6   0      103.59      109.99      8.47 o 
  11   6   0        5.19        1.09      5.31 o 
  12   6   0       47.83       42.75      7.11 o 
  13   6   0       20.95       14.45      6.43 o 
  14   6   0       26.76       35.73      7.85 o 
   1   7   0      403.42      507.58      8.82 o 
   2   7   0      198.78      197.77      6.10 o 
   3   7   0       26.77       20.42      3.15 o 
   4   7   0       35.17       38.96      3.37 o 
   5   7   0       34.64       38.07      3.22 o 
   6   7   0      246.44      328.53      8.22 o 
   7   7   0      174.74      147.82      7.36 o 
   8   7   0      410.82      474.92     12.29 o 
   9   7   0       59.76       60.50      7.00 o 
  10   7   0       44.35       48.32      7.00 o 
  11   7   0        4.71        0.00      5.69 o 
  12   7   0        6.33        3.83      5.80 o 
  13   7   0        0.15        0.00      5.79 o 
   0   8   0     1471.80     1354.37     32.16 o 
   1   8   0       92.70       96.30      4.30 o 
   2   8   0       25.44       15.85      2.63 o 
   3   8   0       82.60       88.88      5.19 o 
   4   8   0        6.16        0.00      3.24 o 
   5   8   0       55.14       64.13      6.17 o 
   6   8   0      367.33      356.87     20.63 o 
   7   8   0       46.84       57.54     10.63 o 
   8   8   0        0.29        0.00      3.65 o 
   9   8   0       34.94       26.50      5.80 o 
  10   8   0        2.13        0.00      5.27 o 
  11   8   0       75.99       72.95      8.36 o 
  12   8   0        5.34        7.14      6.17 o 
  13   8   0       30.37       27.70      7.37 o 
   1   9   0      571.53      573.26     11.48 o 
   2   9   0      131.90      113.53      5.29 o 
   3   9   0       25.21       31.82      2.95 o 
   4   9   0      721.87      718.87     20.89 o 
   5   9   0      140.96      130.83     11.61 o 
   6   9   0       86.19       75.86     11.11 o 
   7   9   0       16.39       20.35      4.43 o 
   8   9   0      215.64      171.59      7.83 o 
   9   9   0        1.59        0.00      6.88 o 
  10   9   0        2.72        0.00     13.22 o 
  11   9   0       21.11       19.14      7.67 o 
  12   9   0        4.77       10.54      7.54 o 
   0  10   0       47.03       55.27     12.30 o 
   1  10   0      261.57      258.11      9.66 o 
   2  10   0      284.50      271.57      8.21 o 
   3  10   0        0.92        1.62      2.42 o 
   4  10   0       32.40       23.76      5.51 o 
   5  10   0      143.39      110.37      9.93 o 
   6  10   0       20.79       16.51      4.47 o 
   7  10   0      127.59      126.08      7.15 o 
   8  10   0        0.71        4.30      3.99 o 
   9  10   0        0.03        0.00      6.88 o 
  10  10   0        3.73        4.89      5.80 o 
  11  10   0       59.49       63.97      8.41 o 
  12  10   0        4.00        7.71      6.54 o 
   1  11   0        6.66        0.92      2.80 o 
   2  11   0        0.37        0.00      3.36 o 
   3  11   0        2.33        5.86      3.96 o 
   4  11   0      503.66      541.97     17.48 o 
   5  11   0        5.96        6.56      4.17 o 
   6  11   0      160.52      187.74      8.49 o 
   7  11   0        7.65        7.77      5.20 o 
   8  11   0        1.81        5.55      4.26 o 
   9  11   0        5.76        2.36      5.70 o 
  10  11   0        2.96        0.00      5.33 o 
  11  11   0        0.64       12.11      6.43 o 
   0  12   0        0.51        2.24      4.37 o 
   1  12   0       62.64       62.26      4.33 o 
   2  12   0        1.87        0.00      4.05 o 
   3  12   0      454.87      420.68     12.35 o 
   4  12   0        8.56        2.17      4.95 o 
   5  12   0        0.71        3.77      4.32 o 
   6  12   0       29.18       45.32      5.55 o 
   7  12   0       78.69       65.14      6.19 o 
   8  12   0        8.87       18.76      6.16 o 
   9  12   0        1.05        0.00      5.68 o 
  10  12   0        8.66        4.57      6.43 o 
   1  13   0       46.33       44.25      4.98 o 
   2  13   0       22.86       30.99      8.24 o 
   3  13   0       67.60       87.33      6.60 o 
   4  13   0        2.11        3.54      5.31 o 
   5  13   0        0.52        0.00      4.15 o 
   6  13   0       61.85       52.96      6.05 o 
   7  13   0       50.85       74.19      6.69 o 
   8  13   0       14.53       14.15      6.45 o 
   9  13   0        1.46        0.00      6.35 o 
   0  14   0      373.24      399.62     22.22 o 
   1  14   0        7.24        7.05      4.36 o 
   2  14   0      169.17      182.76      8.51 o 
   3  14   0       30.65       28.58      5.17 o 
   4  14   0       26.53       16.70      6.02 o 
   5  14   0        0.22        1.69      4.61 o 
   6  14   0      107.84       96.58      9.84 o 
   7  14   0        8.81       11.28      5.04 o 
   8  14   0        0.25        5.30      6.64 o 
   1  15   0       24.30       30.01     10.18 o 
   2  15   0        9.44        4.87     11.90 o 
   3  15   0       10.15        9.27      4.79 o 
   4  15   0       42.11       47.24      6.03 o 
   5  15   0        5.27        6.74      5.17 o 
   6  15   0        0.08        6.29      5.28 o 
   0  16   0        5.19        0.00      7.67 o 
   1  16   0        1.09        0.00      5.87 o 
   2  16   0       14.21       44.57      8.13 o 
   3  16   0        0.50        6.08      8.73 o 
   4  16   0        0.21        0.00      6.26 o 
   1   0   1     7589.26     7355.56    161.56 o 
   2   0   1    27199.05    26447.36    792.10 o 
   3   0   1     2271.87     1957.04     42.73 o 
   4   0   1     3869.88     4092.06     71.66 o 
   5   0   1      316.49      412.64      8.95 o 
   6   0   1      998.63     1014.95     24.20 o 
   7   0   1       66.16       59.41      4.85 o 
   8   0   1      236.13      276.01      7.09 o 
   9   0   1        1.45        6.74      4.39 o 
  10   0   1       10.39        8.18      4.95 o 
  11   0   1        0.34        0.00      6.22 o 
  12   0   1       17.34        8.83      5.65 o 
  13   0   1       21.31       25.65      6.55 o 
  14   0   1       64.01       70.04      9.52 o 
  15   0   1        0.93        9.14      6.70 o 
   0   1   1     2701.71     2729.47     49.41 o 
   1   1   1     5517.05     5328.63    113.14 o 
   2   1   1     6203.03     3360.93    101.82 o 
   3   1   1      936.81      960.34     13.81 o 
   4   1   1     1853.10     1916.39     24.27 o 
   5   1   1       57.75       60.86      2.41 o 
   6   1   1      137.77      165.29      4.18 o 
   7   1   1      315.12      292.10      5.25 o 
   8   1   1       74.54       78.89      4.29 o 
   9   1   1       24.35       22.22      3.45 o 
  10   1   1       26.21       26.86      3.95 o 
  11   1   1       96.42       99.49      5.78 o 
  12   1   1      107.13      105.45      6.17 o 
  13   1   1       28.63       24.94      5.69 o 
  14   1   1       14.93       26.86      4.99 o 
  15   1   1       13.90       10.78      4.79 o 
   0   2   1    21887.17    19918.61    327.86 o 
   1   2   1    11916.29    11874.78    138.45 o 
   2   2   1     5026.11     4558.15     68.66 o 
   3   2   1     1372.61     1499.91     19.16 o 
   4   2   1      725.21      765.45     11.43 o 
   5   2   1      256.36      187.26      3.80 o 
   6   2   1      192.25      231.88      4.50 o 
   7   2   1       61.14       65.50      2.49 o 
   8   2   1       81.68       58.85      3.32 o 
   9   2   1        7.68        2.90      1.90 o 
  10   2   1       22.66       15.85      3.71 o 
  11   2   1       79.87       89.56      6.64 o 
  12   2   1       21.68       13.50      4.58 o 
  13   2   1        3.32        4.10      3.99 o 
  14   2   1       45.11       50.55      6.54 o 
  15   2   1       17.00       18.28      5.10 o 
   0   3   1     1802.81     1590.15     25.01 o 
   1   3   1       22.57       11.90      1.08 o 
   2   3   1      875.48     1013.48     12.44 o 
   3   3   1      554.92      653.21      9.85 o 
   4   3   1      668.69      662.10      8.64 o 
   5   3   1     1441.83     1580.98     18.99 o 
   6   3   1      310.95      347.13      5.93 o 
   7   3   1      230.38      261.70      8.32 o 
   8   3   1        6.00        8.58      2.55 o 
   9   3   1       74.92       76.48      3.79 o 
  10   3   1       44.00       59.05      4.76 o 
  11   3   1      111.93      112.47      9.96 o 
  12   3   1      121.60      149.49      7.17 o 
  13   3   1        1.95        0.56      5.04 o 
  14   3   1        4.67        1.61      4.30 o 
  15   3   1       11.09        5.16      4.80 o 
   1   4   1     3193.97     3060.55     30.00 o 
   2   4   1      409.75      349.72      7.20 o 
   3   4   1     8864.66     9462.18    215.70 o 
   4   4   1     4240.77     4811.63     65.76 o 
   5   4   1      931.97      910.10     11.67 o 
   6   4   1      434.09      463.91      6.75 o 
   7   4   1       13.39       11.82      2.56 o 
   8   4   1       23.56       23.36      2.96 o 
   9   4   1       82.17       90.82      5.21 o 
  10   4   1      130.02      147.69      6.63 o 
  11   4   1       32.30       27.82      4.19 o 
  12   4   1       16.99        7.71      5.65 o 
  13   4   1       69.04       69.82      8.17 o 
  14   4   1        2.01        1.13      5.73 o 
   0   5   1       26.91       25.12      2.49 o 
   1   5   1      894.82      926.08     12.82 o 
   2   5   1     4534.49     4647.84     54.10 o 
   3   5   1      782.35      807.21     11.53 o 
   4   5   1     1921.13     2051.98     26.88 o 
   5   5   1      429.63      494.25      8.02 o 
   6   5   1      561.29      601.40     11.14 o 
   7   5   1      280.92      369.81      7.84 o 
   8   5   1      248.48      247.86      6.41 o 
   9   5   1       34.05       29.07      3.37 o 
  10   5   1       59.71       72.71      5.38 o 
  11   5   1       80.97       78.12      5.61 o 
  12   5   1       77.46       80.31      5.91 o 
  13   5   1        3.74        4.08      4.11 o 
  14   5   1        7.84       14.43      4.85 o 
   0   6   1      927.26      890.28     37.20 o 
   1   6   1      329.65      379.07      5.18 o 
   2   6   1     2943.04     3172.10     35.07 o 
   3   6   1      403.08      475.61      7.11 o 
   4   6   1      484.34      521.47      7.22 o 
   5   6   1      796.59      864.31     12.74 o 
   6   6   1       78.51      114.89      4.02 o 
   7   6   1        5.63        4.96      2.25 o 
   8   6   1      125.14      127.23      5.19 o 
   9   6   1       58.28       60.75      6.37 o 
  10   6   1      255.99      235.11      7.91 o 
  11   6   1        1.01        4.55      4.85 o 
  12   6   1       31.94       35.33      4.78 o 
  13   6   1       35.96       40.71      7.06 o 
  14   6   1       13.56       12.25      4.89 o 
   0   7   1      103.61      100.31      5.10 o 
   1   7   1      162.27      213.90      4.02 o 
   2   7   1      722.56      750.95     10.31 o 
   3   7   1      601.79      723.47     10.86 o 
   4   7   1      293.46      320.12      5.64 o 
   5   7   1      209.66      203.77      4.67 o 
   6   7   1       26.00       32.51      4.08 o 
   7   7   1      364.80      352.32      7.67 o 
   8   7   1       24.95       20.57      3.44 o 
   9   7   1       46.97       41.29      8.65 o 
  10   7   1       50.09       61.52      6.72 o 
  11   7   1        9.63        2.59      3.90 o 
  12   7   1       25.62       26.08      4.83 o 
  13   7   1        0.64        0.00      4.21 o 
   0   8   1      242.75      213.72      5.90 o 
   1   8   1        3.20        1.50      1.49 o 
   2   8   1      155.49      146.33      3.06 o 
   3   8   1      238.72      203.69      4.76 o 
   4   8   1       88.26       95.52      3.33 o 
   5   8   1       54.07       44.16      2.39 o 
   6   8   1       46.51       44.33      3.91 o 
   7   8   1      163.35      183.62      5.89 o 
   8   8   1       76.97       65.97      4.34 o 
   9   8   1        8.46        6.34      3.94 o 
  10   8   1      217.63      238.36      8.33 o 
  11   8   1       46.02       50.78      5.35 o 
  12   8   1       27.02       29.75      7.79 o 
  13   8   1        1.25        2.03      4.52 o 
   0   9   1       44.92       50.36      4.09 o 
   1   9   1       59.19       61.54      2.52 o 
   2   9   1       15.43       11.37      2.03 o 
   3   9   1       40.64       43.27      2.85 o 
   4   9   1      312.31      279.83      6.57 o 
   5   9   1       54.79       58.02      3.99 o 
   6   9   1      180.57      186.22      5.59 o 
   7   9   1      306.29      318.27      7.38 o 
   8   9   1      107.61       86.57      4.96 o 
   9   9   1       21.08       16.05      3.51 o 
  10   9   1        5.86        5.15      3.93 o 
  11   9   1        1.34        8.96      4.13 o 
  12   9   1       37.06       42.56      5.41 o 
   0  10   1       34.84       54.05      4.48 o 
   1  10   1       81.75       65.02      2.95 o 
   2  10   1       26.45       30.48      2.94 o 
   3  10   1      143.75      114.73      4.31 o 
   4  10   1       20.84       18.60      2.50 o 
   5  10   1      115.45      106.30      4.65 o 
   6  10   1       31.09       38.57      4.05 o 
   7  10   1       16.02        8.32      2.89 o 
   8  10   1       16.36       17.92      3.63 o 
   9  10   1       10.30        7.82      3.45 o 
  10  10   1       28.12       34.07      6.47 o 
  11  10   1       52.89       59.31      5.83 o 
  12  10   1        7.56        2.83      4.58 o 
   0  11   1        0.80        0.00      2.78 o 
   1  11   1       71.48       75.05      3.34 o 
   2  11   1      126.85      121.30      4.28 o 
   3  11   1      136.62      127.37      4.37 o 
   4  11   1       96.26       97.88      4.58 o 
   5  11   1       10.45        8.77      4.01 o 
   6  11   1       66.57       69.79      4.17 o 
   7  11   1       60.57       46.33      3.78 o 
   8  11   1       18.26       13.50      5.13 o 
   9  11   1        0.54        4.68      3.75 o 
  10  11   1        2.64        0.01      4.89 o 
  11  11   1        0.80        0.00      4.22 o 
   0  12   1      335.41      314.93      8.27 o 
   1  12   1      192.03      170.41      6.20 o 
   2  12   1       26.51       35.30      3.00 o 
   3  12   1      146.01      140.10      5.28 o 
   4  12   1       99.96       94.50      5.12 o 
   5  12   1        7.23        5.59      3.05 o 
   6  12   1        8.60        7.17      3.84 o 
   7  12   1       14.86       15.92      3.39 o 
   8  12   1       67.35       72.41      7.01 o 
   9  12   1        1.22        9.70      4.39 o 
  10  12   1        6.76        8.64      4.54 o 
   0  13   1       67.25       83.28      6.30 o 
   1  13   1      253.35      248.99      6.50 o 
   2  13   1       98.21       98.20      4.69 o 
   3  13   1        1.91        5.25      3.06 o 
   4  13   1        1.73        0.00      3.20 o 
   5  13   1       32.28       32.70      3.74 o 
   6  13   1       18.71       14.42      3.47 o 
   7  13   1       31.12       26.52      4.26 o 
   8  13   1        3.88        0.00      3.72 o 
   9  13   1        5.84        4.13      4.47 o 
   0  14   1       27.91       40.98      5.24 o 
   1  14   1       87.29       79.33      5.11 o 
   2  14   1        7.55        7.44      3.63 o 
   3  14   1       18.89       21.16      3.80 o 
   4  14   1       12.25       12.37      3.64 o 
   5  14   1       54.71       61.45      4.46 o 
   6  14   1       20.43       30.69      4.85 o 
   7  14   1       44.15       42.97      5.04 o 
   8  14   1       15.68       10.80      4.62 o 
   0  15   1        9.05        0.00      5.79 o 
   1  15   1       42.34       39.23      4.34 o 
   2  15   1        1.92        0.00      4.57 o 
   3  15   1       15.54       16.94      4.56 o 
   4  15   1       13.07        5.60      4.20 o 
   5  15   1       20.97       21.06      3.77 o 
   6  15   1       12.31       10.20      4.06 o 
   0  16   1        2.79        0.00      5.60 o 
   1  16   1        6.30        6.25      4.56 o 
   2  16   1       10.80       11.20      4.80 o 
   3  16   1       46.82       45.78      8.25 o 
   4  16   1       19.26       17.32      4.81 o 
   0   0   2     1118.25     1044.14     35.17 o 
   1   0   2     2246.23     2071.57     37.06 o 
   2   0   2    20557.42    19243.84    339.32 o 
   3   0   2       10.79        0.51      1.12 o 
   4   0   2       21.68       12.66      5.82 o 
   5   0   2       10.34        3.97      2.99 o 
   6   0   2      191.72      211.83     10.10 o 
   7   0   2      122.39      111.34      5.05 o 
   8   0   2        0.42        0.00      2.82 o 
   9   0   2        5.95       17.73      3.34 o 
  10   0   2       73.29       64.60     11.50 o 
  11   0   2        4.97        6.82      5.04 o 
  12   0   2      116.99      132.62      9.52 o 
  13   0   2       19.76       17.31      6.25 o 
  14   0   2        1.32        0.00      5.51 o 
  15   0   2       14.59        7.31      6.51 o 
   0   1   2     1967.58     1587.65    245.43 o 
   1   1   2     3096.00     3169.72     39.88 o 
   2   1   2    12507.96    12302.61    230.14 o 
   3   1   2      802.55      483.99     17.46 o 
   4   1   2     1947.21     1927.73    115.71 o 
   5   1   2      436.48      492.14      9.78 o 
   6   1   2      172.01      178.40      3.83 o 
   7   1   2       14.50       17.36      2.06 o 
   8   1   2      261.94      268.49      5.48 o 
   9   1   2       46.99       62.57      3.03 o 
  10   1   2        9.22        9.78      5.34 o 
  11   1   2       48.94       50.34      6.37 o 
  12   1   2      100.94       95.38      5.89 o 
  13   1   2       22.05       28.52      4.64 o 
  14   1   2        7.19        8.58      4.28 o 
  15   1   2        1.83        3.69      4.61 o 
   0   2   2     2341.46     2940.31     52.61 o 
   1   2   2      205.97      290.27      4.16 o 
   2   2   2     9938.88     9542.17    167.19 o 
   3   2   2      849.86      957.95     13.95 o 
   5   2   2      445.13      415.10      7.36 o 
   6   2   2       30.46       47.57      2.48 o 
   7   2   2       19.27       14.91      2.06 o 
   8   2   2      126.08      152.36      4.14 o 
   9   2   2       35.84       37.76      3.30 o 
  10   2   2       63.82       68.57      3.91 o 
  11   2   2       88.58       85.93      5.45 o 
  12   2   2       86.41       96.47      5.94 o 
  13   2   2        2.71        0.00      3.95 o 
  14   2   2       26.48       30.16      4.99 o 
  15   2   2        6.36        8.26      7.63 o 
   0   3   2       20.40       21.16      1.73 o 
   1   3   2      166.36      226.21      3.80 o 
   2   3   2     1165.06     1000.76     13.58 o 
   3   3   2     3759.24     3857.88     68.05 o 
   4   3   2      387.65      412.38     10.27 o 
   5   3   2      788.69      783.13     12.37 o 
   6   3   2      123.33      134.69      4.75 o 
   7   3   2      535.36      507.20      8.21 o 
   8   3   2       44.00       44.51      2.75 o 
   9   3   2      386.37      392.82      8.28 o 
  10   3   2       11.76       11.36      3.00 o 
  11   3   2       39.31       36.09      4.41 o 
  12   3   2       89.93       78.41      7.60 o 
  13   3   2       78.92       87.77      6.26 o 
  14   3   2       45.56       55.97      5.86 o 
  15   3   2       10.39       12.59      5.60 o 
   0   4   2      145.40      109.83      3.55 o 
   1   4   2       49.41       53.70      2.49 o 
   2   4   2     1058.43     1210.29     15.01 o 
   3   4   2      346.41      406.26      5.76 o 
   4   4   2      516.59      698.81     10.87 o 
   5   4   2     2479.04     2528.53     35.40 o 
   6   4   2       33.63       33.78      2.33 o 
   7   4   2       65.92       64.76      3.01 o 
   8   4   2      388.85      431.99      8.64 o 
   9   4   2      317.93      281.51      6.94 o 
  10   4   2       79.55       71.87      5.05 o 
  11   4   2       41.61       56.70      4.96 o 
  12   4   2       14.69        4.93      3.92 o 
  13   4   2       29.11       27.88      4.81 o 
  14   4   2       21.69       29.80      5.20 o 
   0   5   2      293.49      223.63      9.03 o 
   1   5   2     1044.64      991.37     13.74 o 
   2   5   2     1637.39     1889.64     23.18 o 
   3   5   2      553.66      657.15      9.03 o 
   4   5   2     2420.61     2628.94     31.33 o 
   5   5   2      122.69      140.58      4.12 o 
   6   5   2      109.13      117.24      4.06 o 
   7   5   2       98.93      103.04      5.50 o 
   8   5   2      198.08      197.32      6.40 o 
   9   5   2       47.44       51.89      3.94 o 
  10   5   2       48.01       63.50      4.25 o 
  11   5   2       78.80       68.77      5.28 o 
  12   5   2       69.65       66.25      5.57 o 
  13   5   2       38.63       38.35      5.12 o 
  14   5   2       36.37       37.46      7.41 o 
   0   6   2      164.50      173.75      4.50 o 
   1   6   2      389.29      382.81      6.16 o 
   2   6   2      559.34      514.13      6.71 o 
   3   6   2      350.10      312.87      4.99 o 
   4   6   2      146.90      156.06      3.73 o 
   5   6   2      349.04      361.62      6.23 o 
   6   6   2      266.02      278.06      5.48 o 
   7   6   2        4.16        3.83      3.15 o 
   8   6   2      410.76      390.41      9.50 o 
   9   6   2       24.17       19.10      3.97 o 
  10   6   2      100.61       95.06      5.41 o 
  11   6   2       54.13       58.54      5.17 o 
  12   6   2        9.37        4.69      3.88 o 
  13   6   2        3.96        6.89      4.29 o 
  14   6   2       15.01       12.28      6.03 o 
   0   7   2     1772.54     1952.70     31.62 o 
   1   7   2      545.05      576.97      7.93 o 
   2   7   2      559.86      533.21      7.07 o 
   3   7   2      164.23      243.66      4.52 o 
   4   7   2      203.64      236.76      4.77 o 
   5   7   2      170.50      169.08      3.94 o 
   6   7   2      152.02      142.12      3.71 o 
   7   7   2       50.51       71.33      3.13 o 
   8   7   2      179.49      175.41      6.06 o 
   9   7   2        3.62        1.84      3.01 o 
  10   7   2       55.55       49.61      4.14 o 
  11   7   2       24.84       32.09      4.59 o 
  12   7   2        3.41        0.00      5.84 o 
  13   7   2        8.08       10.46      4.63 o 
   0   8   2        0.76        3.49      2.22 o 
   1   8   2      849.85      788.50     11.08 o 
   2   8   2       25.01       24.60      2.08 o 
   3   8   2      144.25      161.42      3.88 o 
   4   8   2        4.70        5.49      1.56 o 
   5   8   2       99.04       96.85      3.32 o 
   6   8   2      141.31      126.79      3.74 o 
   7   8   2       43.82       47.27      3.56 o 
   8   8   2      171.58      180.96      6.32 o 
   9   8   2       40.93       30.96      3.89 o 
  10   8   2       22.86       14.50      3.83 o 
  11   8   2        8.33       12.23      5.90 o 
  12   8   2       30.07       27.20      4.87 o 
  13   8   2        5.75        6.14      4.75 o 
   0   9   2       74.31       75.06      4.43 o 
   1   9   2       48.83       53.74      2.46 o 
   2   9   2      240.23      275.29      5.89 o 
   3   9   2       40.78       25.35      2.62 o 
   4   9   2       50.99       56.07      3.20 o 
   5   9   2      436.11      439.30      7.58 o 
   6   9   2       89.21       82.56      3.47 o 
   7   9   2      128.17      106.85      5.23 o 
   8   9   2       10.62        6.87      3.32 o 
   9   9   2        9.02       14.25      3.58 o 
  10   9   2       13.07       12.26      3.66 o 
  11   9   2       56.13       43.74      5.36 o 
  12   9   2        8.71       10.84      6.80 o 
   0  10   2      114.90      106.99      4.04 o 
   1  10   2      140.50      131.05      4.13 o 
   2  10   2       69.36       70.56      3.72 o 
   3  10   2       72.81       65.89      4.91 o 
   4  10   2      262.04      270.93      6.74 o 
   5  10   2       60.10       62.51      3.57 o 
   6  10   2       10.11        3.03      3.12 o 
   7  10   2       30.33       37.92      4.33 o 
   8  10   2       21.36        6.90      3.47 o 
   9  10   2       14.93       13.28      3.64 o 
  10  10   2        1.36        0.53      3.56 o 
  11  10   2       14.38       11.35      4.55 o 
  12  10   2        8.62        2.52      4.61 o 
   0  11   2       31.65       25.13      6.30 o 
   1  11   2      660.72      613.20      9.66 o 
   2  11   2      239.54      217.71      5.30 o 
   3  11   2        1.93        4.33      2.60 o 
   4  11   2      108.16      109.96      4.15 o 
   5  11   2        1.59        0.10      2.63 o 
   6  11   2       53.59       61.38      3.96 o 
   7  11   2       58.71       49.75      5.40 o 
   8  11   2        0.05        1.23      3.82 o 
   9  11   2        7.03       13.52      3.89 o 
  10  11   2        3.68        4.11      4.16 o 
  11  11   2       16.98       19.26      4.85 o 
   0  12   2       71.75       77.29      6.10 o 
   1  12   2      114.80      121.36      5.06 o 
   2  12   2      344.42      339.14      6.76 o 
   3  12   2       12.95       11.47      2.80 o 
   4  12   2        3.02        6.15      2.84 o 
   5  12   2      253.68      225.14      6.36 o 
   6  12   2        0.15        5.96      2.95 o 
   7  12   2       19.70       17.73      3.90 o 
   8  12   2        6.48        3.89      3.58 o 
   9  12   2        6.14        0.00      3.57 o 
  10  12   2        0.78        1.37      4.38 o 
   0  13   2      332.35      339.56     11.06 o 
   1  13   2       82.23       84.01      4.57 o 
   2  13   2       22.63       23.68      3.53 o 
   3  13   2       12.32       16.52      2.97 o 
   4  13   2        7.79        3.36      3.17 o 
   5  13   2       36.84       37.44      3.73 o 
   6  13   2        2.37        6.50      3.48 o 
   7  13   2        1.42        5.30      3.60 o 
   8  13   2       29.99       37.51      4.60 o 
   9  13   2       22.47       24.07      4.49 o 
   0  14   2      139.62      167.01      9.88 o 
   1  14   2        1.00        4.19      3.09 o 
   2  14   2       18.75       13.39      4.24 o 
   3  14   2       17.52       23.80      4.51 o 
   4  14   2       16.13       14.19      3.88 o 
   5  14   2        2.09        0.00      2.92 o 
   6  14   2       66.13       72.04      5.21 o 
   7  14   2       20.28       14.06      4.11 o 
   8  14   2       11.07       16.29      4.29 o 
   0  15   2        0.51        3.39      4.54 o 
   1  15   2       21.31       16.87      3.91 o 
   2  15   2       19.64       22.25      4.21 o 
   3  15   2       13.02        6.49      4.29 o 
   4  15   2       24.34       16.14      4.56 o 
   5  15   2       19.44       17.62      4.89 o 
   6  15   2       62.40       50.89      5.88 o 
   0  16   2        7.58        2.91      6.17 o 
   1  16   2       17.91       13.82      4.20 o 
   2  16   2        6.36        9.33      4.55 o 
   3  16   2       29.96       28.68      4.71 o 
   4  16   2       32.18       33.67      5.42 o 
   1   0   3     6808.94     5007.28    162.92 o 
   2   0   3      900.76      835.93     16.20 o 
   3   0   3     1043.04     1093.05     21.19 o 
   4   0   3     3685.14        0.00      3.31 o 
   5   0   3      186.20      127.74      7.93 o 
   6   0   3      774.83      739.64     18.98 o 
   7   0   3       87.94       90.62      4.46 o 
   8   0   3      960.03      947.03     20.06 o 
   9   0   3        2.14        0.79      3.21 o 
  10   0   3       40.16       37.28      4.31 o 
  11   0   3      301.20      327.12     12.76 o 
  12   0   3      218.73      230.71     13.09 o 
  13   0   3       19.11       22.93      6.26 o 
  14   0   3        0.05        0.00      5.65 o 
  15   0   3        0.63        0.00      6.14 o 
   1   1   3      566.28      477.29     10.14 o 
   2   1   3      918.48     1074.38     15.84 o 
   3   1   3      452.82      447.47      7.09 o 
   4   1   3       16.73        2.65      4.13 o 
   5   1   3      238.47      235.30      6.76 o 
   6   1   3      118.91      118.18      4.55 o 
   7   1   3      586.80      660.60     11.06 o 
   8   1   3        8.09       16.94      2.35 o 
   9   1   3       98.84      113.41      4.10 o 
  10   1   3       15.87       15.59      2.64 o 
  11   1   3      160.95      148.27      9.89 o 
  12   1   3       15.32       14.34      4.03 o 
  13   1   3       38.45       33.33      4.80 o 
  14   1   3       54.75       58.27      5.66 o 
  15   1   3       10.90        5.01      4.59 o 
   0   2   3     1252.66     1146.80     22.03 o 
   1   2   3     1683.33     1702.25     22.36 o 
   2   2   3     1338.49     1669.45     21.82 o 
   3   2   3     1050.04     1076.00     17.95 o 
   4   2   3      459.48      480.61     17.91 o 
   5   2   3      339.27      364.60      8.09 o 
   6   2   3      279.96      294.40      7.18 o 
   7   2   3      340.62      306.90      6.59 o 
   8   2   3      180.41      196.02      4.76 o 
   9   2   3      191.26      187.26      5.25 o 
  10   2   3       32.44       34.50      2.92 o 
  11   2   3      196.60      169.20      6.91 o 
  12   2   3       34.30       36.18      4.54 o 
  13   2   3       53.29       64.62      5.50 o 
  14   2   3        8.55       17.96      4.66 o 
  15   2   3        6.47        2.83      4.53 o 
   0   3   3      400.27      517.58     10.77 o 
   1   3   3     1674.66     1834.44     22.26 o 
   2   3   3      424.12      499.21      6.50 o 
   3   3   3      209.79      174.29      8.46 o 
   4   3   3     2855.66     2771.80     59.71 o 
   5   3   3     1061.34     1209.46     20.12 o 
   6   3   3       48.32       41.50      2.86 o 
   7   3   3      244.82      226.62      5.24 o 
   8   3   3       59.98       73.24      3.65 o 
   9   3   3        4.37        2.33      2.16 o 
  10   3   3       33.80       32.51      3.60 o 
  11   3   3       24.43       18.49      3.36 o 
  12   3   3      175.56      184.89      7.68 o 
  13   3   3       23.59       23.35      5.18 o 
  14   3   3       29.99       42.25      5.39 o 
   0   4   3     2505.15     2636.00     41.32 o 
   1   4   3      158.92      228.87      4.48 o 
   2   4   3      556.58      498.35      8.43 o 
   3   4   3     1157.45     1213.50     21.00 o 
   4   4   3      288.34      281.09      5.45 o 
   5   4   3      474.20      452.48      9.18 o 
   6   4   3       70.88       84.12      3.75 o 
   7   4   3      410.37      380.43      6.83 o 
   8   4   3        4.97        1.85      1.72 o 
   9   4   3      278.05      261.24      6.31 o 
  10   4   3       51.91       66.23      4.18 o 
  11   4   3      149.50      149.96      6.76 o 
  12   4   3       34.18       46.31     14.28 o 
  13   4   3       14.10        7.40      4.87 o 
  14   4   3        7.11        0.00      5.51 o 
   0   5   3      314.72      367.50      8.83 o 
   1   5   3      964.82     1024.30     13.22 o 
   2   5   3      645.18      751.60      9.29 o 
   3   5   3      266.94      335.05      6.25 o 
   4   5   3      987.77     1072.92     16.65 o 
   5   5   3      344.42      361.17      6.38 o 
   6   5   3      193.12      220.14      4.93 o 
   7   5   3      462.06      459.56      8.01 o 
   8   5   3      241.74      256.19      6.32 o 
   9   5   3      454.45      501.38     11.24 o 
  10   5   3      159.05      161.29      5.99 o 
  11   5   3        7.84        8.40      3.68 o 
  12   5   3      151.71      166.03      9.05 o 
  13   5   3       12.00       20.24      5.39 o 
  14   5   3       16.15       10.74      8.57 o 
   0   6   3     2177.24     2271.89     36.59 o 
   1   6   3      194.42      171.85      3.27 o 
   2   6   3       23.88       31.79      1.91 o 
   3   6   3      502.84      541.23      8.10 o 
   4   6   3      255.84      293.19      5.27 o 
   5   6   3      133.04       98.19      4.07 o 
   6   6   3      153.10      162.20      4.30 o 
   7   6   3      505.47      475.80      7.93 o 
   8   6   3      209.53      215.91      5.51 o 
   9   6   3       55.81       68.24      6.61 o 
  10   6   3        0.07        0.00      3.08 o 
  11   6   3       21.82       19.70      4.12 o 
  12   6   3        3.87        5.19      5.51 o 
  13   6   3        2.23        5.80      5.22 o 
  14   6   3       30.06       30.65      8.05 o 
   0   7   3      243.17      211.70      5.95 o 
   1   7   3       75.87       99.87      2.74 o 
   2   7   3      764.09      773.48     10.12 o 
   3   7   3      281.83      307.53      5.21 o 
   4   7   3       34.06       20.12      1.97 o 
   5   7   3       54.44       56.22      3.10 o 
   6   7   3       68.40       75.89      3.40 o 
   7   7   3       74.17       83.73      3.82 o 
   8   7   3        6.21        1.20      2.35 o 
   9   7   3       52.80       57.16      3.95 o 
  10   7   3       62.24       54.91      4.39 o 
  11   7   3       50.62       46.48      4.34 o 
  12   7   3       22.75       28.22      6.31 o 
  13   7   3        1.13        1.93      5.84 o 
   0   8   3        0.00        0.00      1.72 o 
   1   8   3       50.25       46.97      2.10 o 
   2   8   3       30.02       30.07      2.25 o 
   3   8   3       57.12       77.80      3.51 o 
   4   8   3      460.31      403.57      6.83 o 
   5   8   3      175.72      137.42      4.75 o 
   6   8   3      182.68      173.95      5.18 o 
   7   8   3       48.49       50.82      3.22 o 
   8   8   3      134.04      135.15      5.19 o 
   9   8   3       11.48       10.68      3.35 o 
  10   8   3       13.45       14.61      3.59 o 
  11   8   3        7.19       12.21      3.67 o 
  12   8   3        4.41        4.55      4.23 o 
  13   8   3        2.29       11.86      4.76 o 
   0   9   3      267.38      227.97      6.90 o 
   1   9   3      976.32      917.88     11.92 o 
   2   9   3      134.81      122.22      3.67 o 
   3   9   3      265.44      261.24      5.75 o 
   4   9   3      764.47      785.94     12.21 o 
   5   9   3      124.58      129.76      4.44 o 
   6   9   3       54.94       48.50      3.44 o 
   7   9   3      105.34      118.42      4.56 o 
   8   9   3       31.26       44.57      4.14 o 
   9   9   3        9.64       12.96      3.66 o 
  10   9   3        1.37        0.51      3.38 o 
  11   9   3        2.09        0.98      4.07 o 
  12   9   3        8.82       12.41      4.62 o 
   0  10   3      894.57      926.58     17.73 o 
   1  10   3       49.17       49.21      3.23 o 
   2  10   3      226.42      241.73      5.25 o 
   3  10   3      149.95      143.64      4.62 o 
   4  10   3       86.27       82.66      5.48 o 
   5  10   3       29.41       21.10      2.84 o 
   6  10   3      204.64      177.67      5.41 o 
   7  10   3       19.69       25.63      3.64 o 
   8  10   3        6.04        8.53      3.46 o 
   9  10   3       13.00       15.00      3.84 o 
  10  10   3       13.80       13.24      3.87 o 
  11  10   3       21.16       24.39      5.05 o 
  12  10   3        0.13        5.81      4.69 o 
   0  11   3      365.21      357.61     11.34 o 
   1  11   3      700.40      634.37     10.25 o 
   2  11   3       58.07       57.11      3.80 o 
   3  11   3      104.25      134.29      6.09 o 
   4  11   3      135.56      111.00      4.18 o 
   5  11   3       88.96       83.33      4.00 o 
   6  11   3       19.26       18.77      3.50 o 
   7  11   3        8.57        7.57      3.39 o 
   8  11   3        4.54        5.62      3.59 o 
   9  11   3        2.91       11.34      3.71 o 
  10  11   3       53.27       56.51      5.01 o 
  11  11   3        8.20       12.68      4.78 o 
   0  12   3        4.61        0.00      3.75 o 
   1  12   3       46.37       45.15      4.98 o 
   2  12   3        2.45        2.98      2.84 o 
   3  12   3      267.81      258.46      7.10 o 
   4  12   3       40.40       46.93      3.48 o 
   5  12   3       33.33       23.70      3.89 o 
   6  12   3       13.14       15.74      3.50 o 
   7  12   3       18.52       12.92      3.66 o 
   8  12   3        7.39        2.73      3.53 o 
   9  12   3       16.26       15.08      4.17 o 
  10  12   3        2.91        0.00      3.90 o 
   0  13   3        9.16       11.73      5.46 o 
   1  13   3      160.70      155.97      5.75 o 
   2  13   3      190.22      175.63      5.91 o 
   3  13   3        5.63        4.65      3.01 o 
   4  13   3       56.22       52.37      3.83 o 
   5  13   3        1.08        0.00      4.16 o 
   6  13   3        0.40        3.60      3.42 o 
   7  13   3       46.74       47.52      4.58 o 
   8  13   3        0.04        0.00      3.65 o 
   9  13   3       20.80       15.25      4.22 o 
   0  14   3        2.43        3.47      4.52 o 
   1  14   3        0.79        0.00      5.38 o 
   2  14   3       15.03       13.23      3.74 o 
   3  14   3       16.98       13.18      3.33 o 
   4  14   3        8.26        7.72      4.32 o 
   5  14   3        5.55        7.91      4.98 o 
   6  14   3       28.82       32.33      5.75 o 
   7  14   3       13.64       17.55      4.88 o 
   8  14   3      148.50      149.52      8.19 o 
   0  15   3       48.72       49.67      6.07 o 
   1  15   3        9.39        8.09      3.32 o 
   2  15   3       23.05       21.73      4.65 o 
   3  15   3        9.03        7.80      3.92 o 
   4  15   3       19.72       26.02      5.04 o 
   5  15   3       74.52       74.12      6.51 o 
   6  15   3       50.23       53.06      7.33 o 
   0  16   3       30.14       40.13      6.90 o 
   1  16   3       19.75       15.05      4.71 o 
   2  16   3       10.60        9.99      4.71 o 
   3  16   3       31.79       36.04      7.75 o 
   0   0   4      809.71      861.13     31.47 o 
   1   0   4       42.57       71.18      5.16 o 
   2   0   4       27.12       43.27      2.71 o 
   3   0   4        6.74        8.69      2.24 o 
   4   0   4     2938.79     2639.17    402.00 o 
   5   0   4        6.55       14.81      5.02 o 
   6   0   4      147.27      194.02      8.07 o 
   8   0   4      403.83      421.31     19.31 o 
   9   0   4        9.08        5.64      5.55 o 
  10   0   4       61.33       69.06      6.81 o 
  11   0   4      177.18      182.37      9.34 o 
  12   0   4       66.11       72.73     11.37 o 
  13   0   4       49.83       36.23      9.79 o 
  14   0   4       42.92       29.62      9.79 o 
  15   0   4       24.76       30.94     11.11 o 
   0   1   4       24.87       35.17      5.29 o 
   1   1   4     4202.28     4310.11     69.10 o 
   2   1   4     4293.36     4113.05     52.91 o 
   3   1   4      825.58     1007.59     15.02 o 
   4   1   4     1432.20     1641.65     24.49 o 
   5   1   4      155.73      153.50      5.41 o 
   6   1   4      668.82      651.15     14.30 o 
   7   1   4      209.37      229.64      7.46 o 
   8   1   4       14.95        7.02      2.58 o 
   9   1   4       99.08      102.64      5.59 o 
  10   1   4      408.50      409.90      9.71 o 
  11   1   4        3.31        5.07      2.93 o 
  12   1   4       13.22       14.56      5.60 o 
  13   1   4       57.07       52.49      7.45 o 
  14   1   4        4.28        8.22      4.82 o 
  15   1   4       17.65       16.86      5.78 o 
   0   2   4     1427.48     1481.37     36.36 o 
   1   2   4     2172.35     2115.20     39.88 o 
   2   2   4       21.27       34.58      2.10 o 
   3   2   4      531.19      512.03      8.80 o 
   4   2   4     1585.44     1521.20     20.71 o 
   5   2   4      303.68      313.49      7.34 o 
   6   2   4       80.13       46.55      5.55 o 
   7   2   4       25.76       23.91      2.54 o 
   8   2   4       41.73       34.00      6.15 o 
   9   2   4        5.32        3.58      2.11 o 
  10   2   4      411.50      370.19      9.37 o 
  11   2   4       70.82       68.54      4.92 o 
  12   2   4       71.71       71.02      9.14 o 
  13   2   4        3.00        3.65      4.41 o 
  14   2   4       16.76       20.54      9.45 o 
   0   3   4       50.36       52.02      3.28 o 
   1   3   4      485.96      443.39      6.26 o 
   2   3   4     1018.35     1010.77     14.27 o 
   3   3   4      631.48      730.24     10.04 o 
   4   3   4     3710.81     3746.79     59.27 o 
   5   3   4      162.83      204.18      7.22 o 
   7   3   4      750.67      767.13     12.80 o 
   8   3   4       86.84      112.99      9.14 o 
   9   3   4       59.33       66.66      6.13 o 
  10   3   4      286.15      315.26      7.61 o 
  11   3   4       75.48       72.85      8.55 o 
  12   3   4       63.06       67.40      6.25 o 
  13   3   4       20.04       27.55      5.34 o 
  14   3   4       10.40       15.24      5.19 o 
   0   4   4       94.07       98.37      3.42 o 
   1   4   4      730.47      772.97     10.31 o 
   2   4   4     1215.91     1392.79     19.38 o 
   3   4   4     2751.24     3163.15     35.55 o 
   4   4   4       72.86       97.93      3.36 o 
   5   4   4      420.31      423.81      7.68 o 
   6   4   4      250.70      119.01      8.73 o 
   7   4   4      587.87      564.83     10.44 o 
   8   4   4       32.20       29.32      5.53 o 
   9   4   4      346.92      345.07      8.81 o 
  10   4   4       37.48       37.01      3.59 o 
  11   4   4      152.20      176.55      7.26 o 
  12   4   4       14.20       17.17      5.02 o 
  13   4   4       28.63       24.64      6.47 o 
  14   4   4       11.19       12.94      5.49 o 
   0   5   4      177.08      236.43      6.57 o 
   1   5   4     1411.03     1460.56     17.08 o 
   2   5   4     1378.61     1527.32     20.97 o 
   3   5   4      110.65      147.21      4.11 o 
   4   5   4     1923.06     1984.88     26.90 o 
   5   5   4     1474.75     1538.77     23.29 o 
   6   5   4     1290.26     1372.56     23.82 o 
   7   5   4      110.50      156.59      8.56 o 
   8   5   4      199.63      179.85      6.44 o 
   9   5   4       61.50       57.36      4.20 o 
  10   5   4       47.72       35.54      4.43 o 
  11   5   4       22.64       27.69      4.58 o 
  12   5   4       18.31        8.93      4.88 o 
  13   5   4        5.51        8.80      5.03 o 
  14   5   4        7.17        4.59      5.23 o 
   0   6   4      152.09      177.98      5.11 o 
   1   6   4      729.93      864.14     11.71 o 
   2   6   4      577.31      585.78      7.84 o 
   3   6   4       43.92       51.42      2.72 o 
   4   6   4      262.47      253.43      6.68 o 
   5   6   4      195.65      195.52      5.56 o 
   6   6   4      209.42      207.97      6.65 o 
   7   6   4        7.53        5.13      3.77 o 
   8   6   4       26.24       26.45      3.22 o 
   9   6   4      604.95      596.36     11.44 o 
  10   6   4        4.65        9.79      3.91 o 
  11   6   4       12.30       12.40      3.99 o 
  12   6   4       49.55       40.07      5.90 o 
  13   6   4       10.77       10.88      5.29 o 
   0   7   4      228.58      189.05      5.62 o 
   1   7   4      446.34      465.81      6.89 o 
   2   7   4       13.36       11.95      1.67 o 
   3   7   4      258.51      254.85      4.25 o 
   4   7   4      226.92      205.65      4.41 o 
   5   7   4       97.45      110.74      3.98 o 
   6   7   4      773.44      789.84     13.49 o 
   7   7   4       66.27       63.62      4.24 o 
   8   7   4        5.53        5.84      2.84 o 
   9   7   4      122.68      126.76      5.86 o 
  10   7   4       60.61       45.15      4.40 o 
  11   7   4       18.73       20.00      4.49 o 
  12   7   4        1.30        2.14      4.63 o 
  13   7   4        4.04        5.63      5.19 o 
   0   8   4      306.06      317.18      8.03 o 
   1   8   4      281.66      292.07      6.16 o 
   2   8   4      156.79      155.19      4.00 o 
   3   8   4      178.65      190.21      3.93 o 
   4   8   4      142.53      129.51      5.95 o 
   5   8   4      156.49      168.27      5.32 o 
   6   8   4       33.35       33.61      3.35 o 
   7   8   4       13.35       19.59      3.15 o 
   8   8   4      134.29      131.98      5.08 o 
   9   8   4       41.51       43.19      4.30 o 
  10   8   4        7.29        4.95      4.03 o 
  11   8   4       12.59       13.73      4.39 o 
  12   8   4        4.65        7.02      6.95 o 
  13   8   4       27.85       33.37      6.43 o 
   0   9   4     1345.19     1360.85     27.70 o 
   1   9   4       33.47       36.54      2.82 o 
   2   9   4      162.14      181.85      4.94 o 
   3   9   4      345.84      325.75      5.45 o 
   4   9   4      985.21      979.59     12.62 o 
   5   9   4      116.65      102.06      6.43 o 
   6   9   4      116.19      107.48      4.93 o 
   7   9   4       12.22        6.03      2.73 o 
   8   9   4        2.59        0.12      4.24 o 
   9   9   4       18.04       18.61      4.26 o 
  10   9   4       50.22       62.99      5.52 o 
  11   9   4       14.86       25.14      5.49 o 
  12   9   4       24.29       29.41      6.08 o 
   0  10   4      180.56      154.06      7.43 o 
   1  10   4       29.62       18.44      2.54 o 
   2  10   4      113.33      118.91      5.78 o 
   3  10   4      716.86      688.68     10.66 o 
   4  10   4      682.02      621.25      9.06 o 
   5  10   4       38.41       40.81      3.62 o 
   6  10   4       58.33       64.53      3.92 o 
   7  10   4       74.25       75.43      4.14 o 
   8  10   4        2.36        1.56      3.21 o 
   9  10   4       17.79       14.38      4.14 o 
  10  10   4        7.98        6.66      4.22 o 
  11  10   4        8.29       16.01      4.77 o 
   0  11   4        0.51        0.00      3.47 o 
   1  11   4       36.54       44.71      3.12 o 
   2  11   4      178.26      183.00      5.33 o 
   3  11   4      452.88      416.99      8.37 o 
   4  11   4       39.59       47.15      4.07 o 
   5  11   4        3.69       10.47      3.00 o 
   6  11   4       30.38       33.81      3.33 o 
   7  11   4       13.42       21.36      3.67 o 
   8  11   4       41.45       48.17      5.27 o 
   9  11   4       10.06        6.19      3.61 o 
  10  11   4        6.32        4.63      7.06 o 
  11  11   4        4.19        7.34      4.67 o 
   0  12   4       40.33       34.19      4.39 o 
   1  12   4      191.13      205.82      5.63 o 
   2  12   4       62.79       73.25      5.69 o 
   3  12   4       97.04       87.72      4.47 o 
   4  12   4       33.13       38.24      4.06 o 
   5  12   4       34.08       24.94      4.13 o 
   6  12   4       28.12       32.57      3.93 o 
   7  12   4       24.02       43.23      4.30 o 
   8  12   4       96.92      116.21      6.00 o 
   9  12   4       26.99       31.48      4.40 o 
  10  12   4       27.83       25.78      5.54 o 
   0  13   4      153.35      164.66      8.42 o 
   1  13   4      137.59      130.50      6.84 o 
   2  13   4       19.21       15.44      3.71 o 
   3  13   4       30.03       28.54      3.69 o 
   4  13   4       38.13       39.17      4.23 o 
   5  13   4       77.12       83.91      7.56 o 
   6  13   4        6.65        2.55      4.06 o 
   7  13   4       13.82       16.11      5.22 o 
   8  13   4       19.51       22.52      4.99 o 
   9  13   4       36.79       33.75      7.79 o 
   0  14   4       56.90       53.63     11.08 o 
   1  14   4       16.35       14.89      3.44 o 
   2  14   4      105.81      105.19      7.09 o 
   3  14   4        2.15        3.87      3.63 o 
   4  14   4       25.77       24.40      3.96 o 
   5  14   4        0.16        1.08      4.67 o 
   6  14   4        5.79       13.01      4.67 o 
   7  14   4      135.43      141.42      7.96 o 
   0  15   4        2.91        1.65      5.22 o 
   1  15   4        0.51        0.00      4.22 o 
   2  15   4       26.76       22.78      3.73 o 
   3  15   4        6.70        1.01      4.26 o 
   4  15   4        9.05       16.67      4.66 o 
   5  15   4       67.40       71.18      7.32 o 
   6  15   4       10.65       12.52      5.05 o 
   0  16   4        2.04        6.62      6.17 o 
   1  16   4       23.97       22.77      4.31 o 
   2  16   4       25.93       26.29      5.33 o 
   3  16   4       10.86       18.69      6.07 o 
   1   0   5     1170.60     1032.72     27.02 o 
   2   0   5      182.26      231.75     14.81 o 
   3   0   5      289.34      222.51      6.80 o 
   4   0   5        0.14        5.81      2.44 o 
   5   0   5      155.53      169.13      6.36 o 
   6   0   5        0.01        0.00      3.08 o 
   7   0   5      148.04      163.09      9.92 o 
   8   0   5      128.24      139.22      8.09 o 
   9   0   5      203.34      200.88     17.46 o 
  10   0   5      211.01      194.23      9.91 o 
  11   0   5      178.51      166.27     10.58 o 
  12   0   5       11.42        0.00      6.35 o 
  13   0   5       14.48       12.69      7.67 o 
  14   0   5       30.02       28.83     10.05 o 
   0   1   5      912.84      740.45     79.34 o 
   1   1   5     2309.32     2534.40     49.47 o 
   2   1   5     2196.34     2113.14     38.84 o 
   3   1   5      761.56      773.47     11.03 o 
   4   1   5     8903.01     9647.45    148.25 o 
   5   1   5      249.05      235.14      5.30 o 
   6   1   5     1082.95     1161.66     23.10 o 
   7   1   5      373.73      336.91      8.31 o 
   8   1   5       81.80       88.17      6.79 o 
   9   1   5       16.84       10.09      3.97 o 
  10   1   5      109.43      100.00      5.58 o 
  11   1   5       95.18       99.37      5.61 o 
  12   1   5      173.69      158.09     10.18 o 
  13   1   5        5.45        6.24      5.57 o 
  14   1   5        0.97        2.78      5.61 o 
   0   2   5       16.70       14.19      3.35 o 
   1   2   5      546.22      590.28     11.37 o 
   2   2   5     3970.18     4096.97     57.33 o 
   3   2   5      226.70      201.99      4.72 o 
   4   2   5      690.76      835.57     13.71 o 
   5   2   5      338.14      345.45      6.62 o 
   6   2   5      164.92      145.15      5.23 o 
   7   2   5       62.33       51.31      3.86 o 
   8   2   5        6.61        7.45      3.17 o 
   9   2   5      250.80      261.25      9.11 o 
  10   2   5       30.31       32.33      4.12 o 
  11   2   5       77.80       71.44      5.03 o 
  12   2   5        3.95        0.00      4.21 o 
  13   2   5       55.11       37.78      7.01 o 
  14   2   5       14.66       23.09      6.62 o 
   0   3   5     3663.96     4234.07     78.41 o 
   1   3   5      434.39      547.54      9.89 o 
   2   3   5     1597.50     1596.75     21.70 o 
   3   3   5      908.33      823.66     13.21 o 
   4   3   5     1011.19     1107.52     17.47 o 
   5   3   5      224.39      234.57      8.89 o 
   6   3   5      881.38      959.98     17.22 o 
   7   3   5       11.57       11.14      2.80 o 
   8   3   5      107.67      117.15      6.07 o 
   9   3   5      657.10      599.32     12.59 o 
  10   3   5       57.72       64.29      4.81 o 
  11   3   5       31.94       41.08      4.38 o 
  12   3   5       39.98       35.65      5.28 o 
  13   3   5        5.82        0.00      5.60 o 
  14   3   5        1.68        0.00      5.61 o 
   0   4   5       42.54       41.13      3.35 o 
   1   4   5       80.26       66.99      2.20 o 
   2   4   5      735.07      908.53     14.59 o 
   3   4   5      225.60      209.83      4.81 o 
   4   4   5      416.78      397.13      7.72 o 
   5   4   5      736.94      827.43     13.43 o 
   6   4   5        6.02       16.82      2.42 o 
   7   4   5      117.61       62.68      7.14 o 
   8   4   5      224.37      231.41      6.98 o 
   9   4   5       32.51       40.54      3.72 o 
  10   4   5      159.63      152.94      5.80 o 
  11   4   5      123.44      105.32      5.94 o 
  12   4   5       51.16       46.49      4.77 o 
  13   4   5       46.00       46.65      7.75 o 
  14   4   5        4.01        1.70      4.93 o 
   0   5   5      165.69      233.74      7.78 o 
   1   5   5       93.08       90.29      3.11 o 
   2   5   5       74.53       91.96      2.94 o 
   3   5   5       67.68       62.03      2.66 o 
   4   5   5      256.44      195.16      4.75 o 
   5   5   5      500.13      559.27      8.81 o 
   6   5   5       49.28       65.01      3.48 o 
   7   5   5      537.98      532.10     11.68 o 
   8   5   5      439.18      439.54     14.93 o 
   9   5   5       18.30       17.59      3.38 o 
  10   5   5       37.11       38.02      3.84 o 
  11   5   5       46.76       61.51      7.26 o 
  12   5   5       12.84       10.30      4.07 o 
  13   5   5       26.55       30.66      5.62 o 
  14   5   5        2.60        2.32      5.08 o 
   0   6   5       57.75       55.34      3.24 o 
   1   6   5      540.95      608.89      8.15 o 
   2   6   5      491.22      516.23      8.82 o 
   3   6   5      117.45      108.16      3.95 o 
   4   6   5      276.72      303.10      6.19 o 
   5   6   5       78.16       84.14      3.84 o 
   6   6   5       69.21       51.91      3.41 o 
   7   6   5        9.24        7.60      3.47 o 
   8   6   5       21.78       22.07      3.23 o 
   9   6   5       94.82       91.34      4.60 o 
  10   6   5        5.05        6.34      3.13 o 
  11   6   5       94.03       88.13      5.81 o 
  12   6   5       10.61       14.70      4.26 o 
  13   6   5        6.70        7.21      4.94 o 
   0   7   5       33.31       33.50      2.56 o 
   1   7   5      275.81      224.01      4.78 o 
   2   7   5       78.98       98.42      4.46 o 
   3   7   5      111.40      119.17      3.84 o 
   4   7   5      266.89      243.15      5.31 o 
   5   7   5      169.66      175.11      5.18 o 
   6   7   5      197.32      196.56      5.95 o 
   7   7   5      178.52      207.27      5.92 o 
   8   7   5       54.21       50.58      3.81 o 
   9   7   5      115.72      124.38      5.18 o 
  10   7   5       15.15       11.35      3.57 o 
  11   7   5       74.71       77.24      5.37 o 
  12   7   5        1.07        0.80      3.69 o 
  13   7   5        2.71        7.26      5.23 o 
   0   8   5     1432.58     1408.53     21.75 o 
   1   8   5      135.42      145.34      4.23 o 
   2   8   5      954.78      921.88     14.14 o 
   3   8   5      405.38      434.30      8.22 o 
   4   8   5      109.12      106.43      3.45 o 
   5   8   5      509.33      520.60     10.14 o 
   6   8   5      667.89      677.24     11.52 o 
   7   8   5       85.50       69.49      4.02 o 
   8   8   5       85.60       83.99      4.44 o 
   9   8   5       44.93       46.86      3.80 o 
  10   8   5        8.70        8.16      3.62 o 
  11   8   5        5.05       10.86      4.21 o 
  12   8   5       46.83       44.93      5.26 o 
   0   9   5        0.09        3.51      3.02 o 
   1   9   5      130.07      130.96      4.67 o 
   2   9   5       51.65       55.11      3.03 o 
   3   9   5      115.58      123.98      4.47 o 
   4   9   5       21.06       12.60      2.78 o 
   5   9   5       71.13       84.47      4.43 o 
   6   9   5      155.85      177.42      5.57 o 
   7   9   5        3.75        4.93      2.76 o 
   8   9   5       16.88       29.68      3.70 o 
   9   9   5       41.19       54.03      5.05 o 
  10   9   5       10.23        8.04      4.25 o 
  11   9   5       14.85       15.65      4.53 o 
  12   9   5       11.15       13.18      4.61 o 
   0  10   5      162.04      177.34      7.54 o 
   1  10   5       83.07       76.68      4.07 o 
   2  10   5      139.38      155.59      4.57 o 
   3  10   5      420.54      420.52      8.03 o 
   4  10   5      439.17      450.17      9.66 o 
   5  10   5      162.11      153.91      5.43 o 
   6  10   5      152.58      125.69      5.25 o 
   7  10   5       18.72       15.15      3.30 o 
   8  10   5       22.83       22.47      3.69 o 
   9  10   5       38.99       32.41      4.66 o 
  10  10   5        8.84       15.26      4.30 o 
  11  10   5       19.89       17.54      5.51 o 
   0  11   5       26.72       21.63      3.90 o 
   1  11   5       81.08       77.14      3.99 o 
   2  11   5      439.60      439.81      7.69 o 
   3  11   5      138.56      138.68      7.70 o 
   4  11   5       39.59       50.31      4.18 o 
   5  11   5       22.81       29.32      3.77 o 
   6  11   5       37.13       33.57      4.01 o 
   7  11   5        7.31        9.50      4.65 o 
   8  11   5        1.49        2.37      7.48 o 
   9  11   5        2.14        3.83      3.97 o 
  10  11   5        6.95        7.16      6.87 o 
   0  12   5       86.03       82.95      7.02 o 
   1  12   5        1.86        2.43      3.00 o 
   2  12   5       16.52       20.74      3.00 o 
   3  12   5       79.64       86.05      5.08 o 
   4  12   5        9.87       13.57      3.59 o 
   5  12   5       10.52       11.19      3.60 o 
   6  12   5       10.94        9.26      3.49 o 
   7  12   5       12.54       14.23      4.35 o 
   8  12   5       16.38       17.74      5.60 o 
   9  12   5       12.08       14.60      5.84 o 
   0  13   5        1.50        0.00      4.23 o 
   1  13   5       71.57       77.17      5.02 o 
   2  13   5       47.14       37.56      4.52 o 
   3  13   5      113.50       99.50      5.53 o 
   4  13   5        4.69        6.01      3.56 o 
   5  13   5       10.22       17.18      4.21 o 
   6  13   5       15.80       11.70      4.18 o 
   7  13   5        1.33        0.00      4.01 o 
   8  13   5        7.92       11.01      4.84 o 
   0  14   5        9.16       12.23      4.72 o 
   1  14   5       64.38       66.53      7.02 o 
   2  14   5       20.79       14.60      3.91 o 
   3  14   5       41.89       41.16      5.14 o 
   4  14   5       79.79       88.12      5.53 o 
   5  14   5        7.62        8.57      4.93 o 
   6  14   5        4.40        5.21      4.44 o 
   7  14   5       10.17       15.83      4.80 o 
   0  15   5       12.83       13.63      5.33 o 
   1  15   5       30.74       33.68      5.25 o 
   2  15   5        0.36        0.00      3.64 o 
   3  15   5       10.55        4.62      3.92 o 
   4  15   5       23.03       15.14      4.79 o 
   5  15   5       15.72       27.17      7.46 o 
   0  16   5        0.97        0.00      6.28 o 
   1  16   5        8.32       16.39      4.37 o 
   2  16   5        2.80        3.92      4.03 o 
   0   0   6       41.14        0.53      3.97 o 
   1   0   6      200.25        6.06      2.89 o 
   2   0   6      833.99      789.19     31.74 o 
   3   0   6       56.61       43.38      3.73 o 
   4   0   6        0.09        0.00      2.14 o 
   5   0   6      185.62      249.22      7.71 o 
   6   0   6      278.73      258.23      8.41 o 
   8   0   6       35.32       32.72      7.67 o 
   9   0   6        4.05        1.15      5.01 o 
  10   0   6       50.54       63.51      7.00 o 
  11   0   6      137.15      107.33     12.30 o 
  12   0   6       32.47       23.42      6.08 o 
  13   0   6        0.19        0.00      7.41 o 
  14   0   6        1.25        0.00      7.41 o 
   0   1   6        0.14        0.61      4.36 o 
   1   1   6       45.78       52.58     22.35 o 
   2   1   6     4002.94     4466.79     70.66 o 
   3   1   6     1129.77     1457.33     25.03 o 
   4   1   6     3089.33     3132.71     44.99 o 
   5   1   6      631.59      732.54     11.40 o 
   6   1   6       73.38       74.80      3.54 o 
   7   1   6       16.75       12.22      3.63 o 
   8   1   6       85.99       74.81      4.71 o 
   9   1   6      331.05      316.66      8.78 o 
  10   1   6      100.12      106.88      5.94 o 
  11   1   6       14.67        9.39      3.93 o 
  12   1   6       33.81       49.52      4.87 o 
  13   1   6       10.40        4.67      5.82 o 
  14   1   6        3.87        5.40      6.88 o 
   0   2   6      515.53      390.10     17.98 o 
   1   2   6      864.84      798.95     18.08 o 
   2   2   6     1288.36     1453.62     20.42 o 
   3   2   6       37.55       60.86      3.80 o 
   4   2   6        7.94       23.61      3.14 o 
   5   2   6      170.88      203.11      6.49 o 
   6   2   6      500.58      492.75      9.56 o 
   7   2   6        5.19        1.51      2.39 o 
   8   2   6      188.16      195.62      7.67 o 
   9   2   6      160.28      174.20      6.77 o 
  10   2   6        9.97        4.48      3.62 o 
  11   2   6      190.27      177.76      7.29 o 
  12   2   6        8.00        0.69      3.70 o 
  13   2   6        2.82        0.00      5.41 o 
  14   2   6        1.07        4.51      6.26 o 
   0   3   6      159.10      141.53      5.14 o 
   1   3   6       89.48      107.60      5.89 o 
   2   3   6      397.48      481.48     15.62 o 
   3   3   6      692.29      818.70     15.22 o 
   4   3   6     2366.97     2674.64     35.24 o 
   5   3   6      633.39      671.77     10.11 o 
   6   3   6      136.56      129.54      6.09 o 
   7   3   6     1111.57     1142.57     23.50 o 
   8   3   6      578.10      590.75     15.17 o 
   9   3   6      115.22      113.46      6.00 o 
  10   3   6       11.95       11.05      3.80 o 
  11   3   6       53.95       56.73      4.88 o 
  12   3   6       30.40       25.99      8.49 o 
  13   3   6        2.53        0.00      5.60 o 
  14   3   6        5.75        0.00      6.08 o 
   0   4   6     1184.79     1255.83     25.49 o 
   1   4   6     1299.44     1444.92     22.27 o 
   2   4   6      322.07      325.40      5.31 o 
   3   4   6      638.45      660.87     10.49 o 
   4   4   6       48.38       69.90      4.01 o 
   5   4   6      171.41      211.26      6.54 o 
   6   4   6      193.57      141.85      9.16 o 
   7   4   6      144.97      128.91      5.52 o 
   8   4   6      821.43      848.04     18.97 o 
   9   4   6      118.08      118.58      6.09 o 
  10   4   6      110.90      111.94      7.94 o 
  11   4   6       22.83       15.08      3.98 o 
  12   4   6       41.05       51.54      5.99 o 
  13   4   6        4.97        5.06      9.52 o 
  14   4   6        4.71        5.38      9.65 o 
   0   5   6      478.14      501.79     12.31 o 
   1   5   6       14.54       13.71      1.75 o 
   2   5   6      934.68      974.10     14.40 o 
   3   5   6      103.58       83.44      3.12 o 
   4   5   6       54.99       40.19      2.55 o 
   5   5   6      313.24      344.00      6.80 o 
   6   5   6       31.25       35.53      3.71 o 
   7   5   6      506.67      511.07     10.15 o 
   8   5   6      996.95     1011.97     15.73 o 
   9   5   6      106.12       85.89      5.42 o 
  10   5   6       11.83       14.88      3.54 o 
  11   5   6        2.99        2.03      4.72 o 
  12   5   6       16.29       16.32      4.87 o 
  13   5   6       32.33       34.12      7.11 o 
   0   6   6      767.87      750.18     13.97 o 
   1   6   6       35.76       44.43      2.69 o 
   2   6   6      126.74      132.48      3.67 o 
   3   6   6      187.24      203.80      4.65 o 
   4   6   6       70.67       75.49      3.70 o 
   5   6   6        3.45        4.00      2.30 o 
   6   6   6      915.72      976.22     14.09 o 
   7   6   6      291.27      270.31      7.47 o 
   8   6   6       57.76       68.44      4.13 o 
   9   6   6       93.48      100.52      4.87 o 
  10   6   6       50.16       37.58      3.83 o 
  11   6   6        1.92        0.00      4.09 o 
  12   6   6       34.81       33.85      4.82 o 
  13   6   6       10.93       19.20      5.39 o 
   0   7   6      217.20      198.52      7.41 o 
   1   7   6      304.16      326.63      5.41 o 
   2   7   6      116.21      127.85      4.41 o 
   3   7   6      355.59      344.19      8.97 o 
   4   7   6       16.76       19.26      3.32 o 
   5   7   6      214.62      227.70      5.64 o 
   6   7   6      618.30      625.95     10.77 o 
   7   7   6      431.07      462.75      8.99 o 
   8   7   6       77.37       85.60      5.01 o 
   9   7   6       38.68       36.38      3.74 o 
  10   7   6       59.05       53.71      4.13 o 
  11   7   6       48.67       43.76      4.67 o 
  12   7   6       78.58       84.40      5.73 o 
  13   7   6        7.19       10.06      5.44 o 
   0   8   6      480.11      467.86     10.42 o 
   1   8   6      140.51      159.98      4.44 o 
   2   8   6      152.41      178.57      5.06 o 
   3   8   6      158.93      145.50      5.58 o 
   4   8   6      179.44      179.99      6.25 o 
   5   8   6      188.77      175.78      5.79 o 
   6   8   6      271.38      251.51      6.30 o 
   7   8   6       94.00       91.79      4.45 o 
   8   8   6       81.49       78.73      4.51 o 
   9   8   6       25.52       21.36      5.76 o 
  10   8   6        4.41        3.89      3.48 o 
  11   8   6       42.32       35.99      5.61 o 
  12   8   6        2.84        5.77      4.61 o 
   0   9   6        0.22        0.00      3.30 o 
   1   9   6      159.20      164.51      4.20 o 
   2   9   6       16.41       15.73      2.57 o 
   3   9   6      126.85      107.80      5.28 o 
   4   9   6      168.68      153.16      5.76 o 
   5   9   6       95.61      110.82      5.15 o 
   6   9   6       16.57       16.27      3.58 o 
   7   9   6       42.51       46.54      3.65 o 
   8   9   6       18.60       21.96      3.27 o 
   9   9   6        6.05        4.81      3.26 o 
  10   9   6       28.02       28.77      4.61 o 
  11   9   6       49.69       51.24      5.54 o 
  12   9   6        0.39        1.10      4.41 o 
   0  10   6       29.56       33.06      3.91 o 
   1  10   6       89.95       80.60      4.61 o 
   2  10   6      268.45      261.11      6.19 o 
   3  10   6       46.29       45.09      3.36 o 
   4  10   6       20.18       14.69      3.61 o 
   5  10   6      455.86      417.90      9.74 o 
   6  10   6       92.05      101.07      6.08 o 
   7  10   6       52.57       41.36      4.72 o 
   8  10   6       73.97       74.91      7.41 o 
   9  10   6        0.78        0.00      3.73 o 
  10  10   6        4.01        1.32      4.43 o 
  11  10   6        6.33        6.48      6.15 o 
   0  11   6       63.43       67.27      4.80 o 
   1  11   6       95.04       78.23      3.60 o 
   2  11   6       60.84       61.60      3.82 o 
   3  11   6        9.45        8.88      2.90 o 
   4  11   6       42.66       47.12      3.99 o 
   5  11   6        6.86        8.98      3.94 o 
   6  11   6        1.01        0.37      3.74 o 
   7  11   6        8.67        5.08      3.93 o 
   8  11   6       36.24       31.29      4.74 o 
   9  11   6        7.32        4.76      5.05 o 
  10  11   6        5.11       12.13      5.69 o 
   0  12   6       79.02       97.69      5.71 o 
   1  12   6       84.95       91.85      4.39 o 
   2  12   6       15.15       18.00      3.88 o 
   3  12   6       36.86       43.65      3.99 o 
   4  12   6       37.69       41.57      4.28 o 
   5  12   6       25.12       25.03      4.56 o 
   6  12   6       12.66       10.23      4.22 o 
   7  12   6       14.65       11.57      4.33 o 
   8  12   6        2.40        8.39      6.69 o 
   9  12   6        5.12        0.00      5.08 o 
   0  13   6       26.81       29.76      4.98 o 
   1  13   6      142.54      155.78      6.07 o 
   2  13   6       81.60      102.71      5.29 o 
   3  13   6       29.16       31.65      4.18 o 
   4  13   6      123.63      132.58      7.12 o 
   5  13   6       15.58       12.81      3.88 o 
   6  13   6       22.38       36.17      4.99 o 
   7  13   6        7.32        4.05      5.31 o 
   8  13   6       51.47       61.29      7.22 o 
   0  14   6       98.26       96.11      9.16 o 
   1  14   6        3.37        6.37      3.56 o 
   2  14   6       18.18       25.17      4.13 o 
   3  14   6       31.20       37.91      4.54 o 
   4  14   6       20.90       21.87      6.31 o 
   5  14   6        5.89        5.00      4.41 o 
   6  14   6        1.79        5.05      4.46 o 
   7  14   6       25.23       25.78      6.25 o 
   0  15   6       13.08       17.70      6.82 o 
   1  15   6       29.26       33.89      5.22 o 
   2  15   6       22.74       16.15      5.68 o 
   3  15   6        6.56       12.24      4.24 o 
   4  15   6        7.03        0.00      4.36 o 
   5  15   6       19.62        7.89      5.27 o 
   1   0   7      203.68      307.34     12.06 o 
   2   0   7      151.28      238.62      7.22 o 
   3   0   7     2694.49     3371.98     64.15 o 
   4   0   7     1905.72     2079.44     49.70 o 
   5   0   7       36.50       35.31      3.52 o 
   6   0   7        2.20        8.04      3.35 o 
   7   0   7      130.88      159.16     17.98 o 
   8   0   7       48.23       66.65      8.46 o 
   9   0   7      306.05      282.26     11.74 o 
  10   0   7       39.96       23.88      5.76 o 
  11   0   7        1.32        2.23      7.54 o 
  12   0   7        0.64        1.85      5.42 o 
  13   0   7        2.01        0.00      5.12 o 
  14   0   7        0.03        0.00      8.20 o 
   0   1   7      307.06      339.55     12.51 o 
   1   1   7     1290.29     1346.03     24.96 o 
   2   1   7     1669.57     1815.11     27.24 o 
   3   1   7     1978.97     2145.06     36.76 o 
   4   1   7       64.61       63.33      4.16 o 
   5   1   7       18.08       30.83      3.37 o 
   6   1   7      338.90      352.39      7.13 o 
   7   1   7      185.04      188.39      6.58 o 
   8   1   7       12.42        5.12      3.82 o 
   9   1   7       87.55       93.51      5.55 o 
  10   1   7       44.18       47.29      5.46 o 
  11   1   7       24.41       29.29      4.40 o 
  12   1   7        0.17        0.74      3.86 o 
  13   1   7       24.04       24.98      8.07 o 
  14   1   7        8.93       16.38      6.64 o 
   0   2   7      193.61       78.55      8.20 o 
   1   2   7       58.91       51.61      5.89 o 
   2   2   7      791.84      784.36     13.18 o 
   3   2   7      131.03      141.25      4.69 o 
   4   2   7      266.20      303.73     11.89 o 
   5   2   7      188.58      155.02      7.52 o 
   6   2   7       50.48       35.35      2.93 o 
   7   2   7       20.32       13.96      3.85 o 
   8   2   7      260.78      259.05      8.76 o 
   9   2   7       79.12       84.12      5.50 o 
  10   2   7      229.24      237.80      8.58 o 
  11   2   7       12.26       12.99      3.97 o 
  12   2   7       11.27        7.05      3.96 o 
  13   2   7       12.80        9.02      5.55 o 
  14   2   7       19.78       30.32      7.20 o 
   0   3   7      217.53      232.97     19.57 o 
   1   3   7      627.64      675.90     13.61 o 
   2   3   7     2482.93     2657.66     43.43 o 
   3   3   7      710.17      766.44     16.67 o 
   4   3   7      857.83      792.99     13.80 o 
   5   3   7      351.18      331.12      6.05 o 
   6   3   7      951.94     1046.72     14.86 o 
   7   3   7       86.89       95.56      7.48 o 
   8   3   7      173.76      188.98      7.59 o 
   9   3   7       53.01       58.79      6.15 o 
  10   3   7       79.70       83.28      5.50 o 
  11   3   7       87.24       70.11      5.39 o 
  12   3   7        4.12       10.38      4.16 o 
  13   3   7        5.77       11.61      6.74 o 
  14   3   7       17.33       20.95      9.26 o 
   0   4   7        8.06        7.70      2.57 o 
   1   4   7       42.22       49.39      3.91 o 
   2   4   7      684.97      674.23     10.96 o 
   3   4   7      579.76      605.65      9.83 o 
   4   4   7      175.70      170.83      5.59 o 
   5   4   7      353.24      333.72      7.60 o 
   6   4   7       76.72       87.50      4.48 o 
   7   4   7        3.13        0.27      2.30 o 
   8   4   7      887.33      883.77     15.72 o 
   9   4   7       71.19       81.65      5.26 o 
  10   4   7      173.52      179.38      7.30 o 
  11   4   7       22.86       25.03      7.24 o 
  12   4   7       20.99       21.33      4.34 o 
  13   4   7        0.21        0.00      4.52 o 
   0   5   7       11.37        8.09      2.88 o 
   1   5   7       71.76       87.20      3.23 o 
   2   5   7       36.81       41.71      2.68 o 
   3   5   7       20.13       26.44      2.27 o 
   4   5   7      185.10      182.20      5.01 o 
   5   5   7       62.52       63.30      4.12 o 
   6   5   7     1487.94     1428.34     21.93 o 
   7   5   7      188.35      183.92      6.08 o 
   8   5   7      324.01      319.80      8.18 o 
   9   5   7       54.31       52.69      4.36 o 
  10   5   7       86.54       97.70      6.99 o 
  11   5   7        3.79        0.00      3.69 o 
  12   5   7       38.16       34.50      5.66 o 
  13   5   7        3.11        6.62      4.93 o 
   0   6   7        3.57        0.62      2.93 o 
   1   6   7      157.84      165.91      4.22 o 
   2   6   7       53.79       47.04      3.30 o 
   3   6   7      104.19      105.20      3.61 o 
   4   6   7       88.33       91.47      3.60 o 
   5   6   7      131.81      142.02      6.49 o 
   6   6   7      672.29      642.69     17.68 o 
   7   6   7       66.75       69.57      3.89 o 
   8   6   7      598.15      568.72     10.38 o 
   9   6   7        1.01        3.92      3.33 o 
  10   6   7       13.47       15.89      3.80 o 
  11   6   7       36.93       34.52      4.28 o 
  12   6   7        8.23       11.95      4.58 o 
  13   6   7        0.11        0.00      4.49 o 
   0   7   7       14.36        7.82      2.56 o 
   1   7   7      113.56      116.21      3.88 o 
   2   7   7      258.77      202.55      4.78 o 
   3   7   7       69.18       62.54      3.66 o 
   4   7   7      146.77      146.09      5.58 o 
   5   7   7       49.54       53.98      4.21 o 
   6   7   7       46.95       58.06      4.77 o 
   7   7   7      126.12      128.99      4.79 o 
   8   7   7      126.93      130.92      5.14 o 
   9   7   7      141.52      139.12      5.84 o 
  10   7   7        2.55        0.00      3.00 o 
  11   7   7       15.52       12.09      3.49 o 
  12   7   7        0.92        0.49      3.79 o 
   0   8   7      503.28      560.53     11.91 o 
   1   8   7      145.47      129.28      4.18 o 
   2   8   7      132.94      171.72      5.20 o 
   3   8   7       63.59       63.30      3.86 o 
   4   8   7      196.60      186.12      7.54 o 
   5   8   7      211.51      198.88      6.21 o 
   6   8   7       18.25       22.12      3.57 o 
   7   8   7      173.77      159.44      6.43 o 
   8   8   7       26.65       23.15      3.93 o 
   9   8   7       29.69       29.89      3.59 o 
  10   8   7       13.27       17.05      3.49 o 
  11   8   7        9.68        7.57      3.85 o 
  12   8   7       27.23       18.64      6.42 o 
   0   9   7        3.10        0.00      3.66 o 
   1   9   7      123.36      123.13      4.19 o 
   2   9   7       42.74       48.99      3.68 o 
   3   9   7      376.71      402.49      8.55 o 
   4   9   7       35.67       29.58      3.58 o 
   5   9   7      207.40      195.18      7.25 o 
   6   9   7       22.99       26.23      3.89 o 
   7   9   7       65.20       60.72      4.80 o 
   8   9   7      202.92      209.49     10.69 o 
   9   9   7       11.98       14.41      3.92 o 
  10   9   7       29.03       17.26      4.46 o 
  11   9   7       37.38       29.88      7.92 o 
   0  10   7       64.97       57.27      6.08 o 
   1  10   7       70.62       76.97      3.81 o 
   2  10   7       67.08       85.14      4.20 o 
   3  10   7      257.79      247.96      6.81 o 
   4  10   7       39.38       44.67      3.92 o 
   5  10   7       48.33       38.18      3.96 o 
   6  10   7        0.65        2.14      3.41 o 
   7  10   7        7.10        5.36      3.96 o 
   8  10   7       32.82       37.74      4.94 o 
   9  10   7       49.35       47.53      7.37 o 
  10  10   7        7.20        9.31      5.35 o 
  11  10   7       24.39       18.50     10.54 o 
   0  11   7      632.55      637.03     21.74 o 
   1  11   7       38.16       34.23      3.23 o 
   2  11   7       76.43       61.63      4.69 o 
   3  11   7       10.40        7.11      3.20 o 
   4  11   7       40.19       45.94      4.12 o 
   5  11   7        0.15        0.00      5.12 o 
   6  11   7       14.76       26.00      4.56 o 
   7  11   7       13.40       15.60      4.43 o 
   8  11   7       34.75       36.73      5.23 o 
   9  11   7       31.29       33.43      6.15 o 
  10  11   7       38.31       35.16     10.29 o 
   0  12   7      150.63      159.72      8.79 o 
   1  12   7       58.26       57.61      4.42 o 
   2  12   7      126.80      137.74      5.25 o 
   3  12   7      146.11      153.35      5.96 o 
   4  12   7       39.29       40.17      4.51 o 
   5  12   7       83.90       88.65      6.87 o 
   6  12   7       35.58       31.16      4.92 o 
   7  12   7       61.58       58.60      5.54 o 
   8  12   7       37.94       49.36      5.39 o 
   9  12   7       14.67        8.84      5.79 o 
   0  13   7      196.57      179.97     16.79 o 
   1  13   7        9.62        6.86      3.89 o 
   2  13   7       39.97       36.88      3.97 o 
   3  13   7       10.20        8.39      3.42 o 
   4  13   7       10.76       13.46      4.49 o 
   5  13   7       32.68       33.54      5.04 o 
   6  13   7        2.54        0.27      4.30 o 
   7  13   7       27.13       20.03      4.74 o 
   8  13   7        6.95       28.84      8.85 o 
   0  14   7      111.05      112.73     12.83 o 
   1  14   7        1.83        2.96      4.29 o 
   2  14   7       26.20       26.36      7.14 o 
   3  14   7       39.96       43.33      4.61 o 
   4  14   7        3.94        3.36      3.66 o 
   5  14   7       63.36       78.65      6.34 o 
   6  14   7        2.76        0.00      4.22 o 
   0  15   7       19.53       20.99      7.00 o 
   1  15   7       14.44       20.17      5.18 o 
   2  15   7       18.08       13.44      4.95 o 
   3  15   7        7.33        2.52      4.69 o 
   4  15   7       34.04       34.43      4.79 o 
   0   0   8      112.85      178.52     13.22 o 
   1   0   8      210.10      304.07     12.44 o 
   2   0   8      459.16      479.54     11.68 o 
   3   0   8       49.70       28.98      3.75 o 
   4   0   8      445.11      363.65     10.78 o 
   5   0   8      383.60      374.58     24.33 o 
   6   0   8        2.56        3.51      2.98 o 
   7   0   8       12.75       12.77      3.82 o 
   8   0   8      358.39      152.60     13.75 o 
   9   0   8        3.81        3.73      7.41 o 
  10   0   8        3.79        1.86      5.15 o 
  11   0   8       54.48       54.73      7.08 o 
  12   0   8        1.75        0.00      5.46 o 
  13   0   8        1.09        1.02      5.89 o 
  14   0   8       24.53       17.98      9.26 o 
   0   1   8     1023.44     1052.69     29.26 o 
   1   1   8      529.68      609.91     13.72 o 
   2   1   8      296.53      385.07      9.04 o 
   3   1   8      490.01      427.75     10.19 o 
   4   1   8      272.69      245.70      7.21 o 
   5   1   8      395.66      394.57      7.63 o 
   6   1   8      652.28      600.00     10.06 o 
   7   1   8      781.06      721.80     12.06 o 
   8   1   8      144.69      139.46      6.44 o 
   9   1   8        6.37        0.00      3.20 o 
  10   1   8        9.98        9.01      4.24 o 
  11   1   8       24.99       24.70      4.31 o 
  12   1   8        9.93        8.43      4.12 o 
  13   1   8       31.12       40.41      5.04 o 
  14   1   8        1.93        6.51     10.18 o 
   0   2   8      364.95      355.98     18.51 o 
   1   2   8       79.19       77.22      3.74 o 
   2   2   8      715.00      737.15     13.41 o 
   3   2   8       41.42       38.88      4.40 o 
   4   2   8      133.60      171.41      5.81 o 
   5   2   8       62.50       62.74      3.62 o 
   6   2   8       43.02       80.57      4.09 o 
   7   2   8       32.72       38.67      3.22 o 
   8   2   8      698.02      648.15     39.07 o 
   9   2   8       39.37       37.87      4.22 o 
  10   2   8      161.13      169.44     17.37 o 
  11   2   8       23.50       19.37      4.25 o 
  12   2   8        0.29        4.00      4.03 o 
  13   2   8        9.06       14.55      4.44 o 
   0   3   8        0.02        0.00      3.43 o 
   1   3   8      282.98      318.93      8.04 o 
   2   3   8        8.51        6.28      1.90 o 
   3   3   8      155.34      199.35      5.37 o 
   4   3   8      267.08      272.54      8.46 o 
   5   3   8      340.72      355.71      7.43 o 
   6   3   8       53.67       69.58      3.96 o 
   7   3   8      401.99      387.31      8.76 o 
   8   3   8        1.10        5.06      3.06 o 
   9   3   8       78.44       64.29      4.74 o 
  10   3   8       14.53       14.64      3.88 o 
  11   3   8        7.61        9.66      4.96 o 
  12   3   8       29.76       33.40      4.83 o 
  13   3   8       23.68        4.61      4.98 o 
   0   4   8      110.00      126.42      5.87 o 
   1   4   8      550.25      580.06      9.75 o 
   2   4   8      337.07      311.07      7.03 o 
   3   4   8      937.40      952.97     27.62 o 
   4   4   8       18.15        4.59      2.73 o 
   5   4   8       10.38        9.23      2.59 o 
   6   4   8      599.71      592.94     11.59 o 
   7   4   8      120.26      118.18      4.92 o 
   8   4   8      218.91      209.87      6.57 o 
   9   4   8       23.67       20.26      3.60 o 
  10   4   8        2.11        2.09      4.34 o 
  11   4   8       21.82       19.21      4.20 o 
  12   4   8       26.75       29.72      4.53 o 
  13   4   8       47.14       46.60      6.29 o 
   0   5   8       31.41       35.63      4.18 o 
   1   5   8       83.60       82.36      4.18 o 
   2   5   8      282.73      305.56      6.36 o 
   3   5   8       32.95       47.55      3.34 o 
   4   5   8       10.18       13.27      3.19 o 
   5   5   8      287.70      305.53      8.32 o 
   7   5   8      280.26      293.81     16.98 o 
   8   5   8       98.43       98.64      4.90 o 
   9   5   8       67.71       67.96      4.56 o 
  10   5   8       60.60       54.79      5.07 o 
  11   5   8       85.89       77.93      5.33 o 
  12   5   8       14.84       14.22      4.04 o 
  13   5   8        0.47        4.39      4.55 o 
   0   6   8      250.74      231.85      8.46 o 
   1   6   8       44.47       37.83      2.85 o 
   2   6   8        2.65        2.33      2.11 o 
   3   6   8      154.51      173.16      5.21 o 
   4   6   8      299.65      302.75      6.09 o 
   5   6   8       26.71       31.25      3.55 o 
   6   6   8      490.99      481.25     12.10 o 
   7   6   8      408.48      427.83     10.37 o 
   8   6   8       46.81       34.05      4.62 o 
   9   6   8        0.41        0.00      2.97 o 
  10   6   8       14.34       19.06      3.73 o 
  11   6   8       33.77       45.09      4.66 o 
  12   6   8        4.12        3.59      4.33 o 
   0   7   8       95.83       69.18     14.68 o 
   1   7   8      209.16      192.03      4.98 o 
   2   7   8      146.61      145.58      5.54 o 
   3   7   8      104.05      109.38      4.24 o 
   4   7   8      480.54      493.78      9.38 o 
   5   7   8      344.04      313.28      7.44 o 
   6   7   8      272.41      300.09      7.47 o 
   7   7   8        2.01        3.33      3.23 o 
   8   7   8      137.53      135.71      7.06 o 
   9   7   8       18.34       15.86      6.87 o 
  10   7   8       60.38       63.47      5.76 o 
  11   7   8       11.54       17.74      4.81 o 
  12   7   8       16.60       21.28      7.64 o 
   0   8   8      333.04      326.29     16.69 o 
   1   8   8      119.30      112.85      4.77 o 
   2   8   8      170.10      171.95      5.74 o 
   3   8   8       70.98       67.62      3.90 o 
   4   8   8      175.85      157.34      5.78 o 
   5   8   8      680.30      640.88     12.48 o 
   6   8   8      251.81      234.04      9.48 o 
   7   8   8      183.10      178.46      7.56 o 
   8   8   8       12.01        9.66      3.80 o 
   9   8   8       55.57       57.31      4.93 o 
  10   8   8       18.19       28.11      4.34 o 
  11   8   8       56.71       66.88      6.10 o 
   0   9   8       99.71       90.52     13.17 o 
   1   9   8      240.30      244.59      7.51 o 
   2   9   8      161.70      140.65      5.62 o 
   3   9   8      104.53      110.24      4.75 o 
   4   9   8      254.43      255.96      6.96 o 
   5   9   8       27.59       25.95      3.61 o 
   6   9   8       70.27       93.06      5.04 o 
   7   9   8       55.05       62.43      9.60 o 
   8   9   8       27.94       32.97      4.29 o 
   9   9   8       19.26       16.65      4.01 o 
  10   9   8       16.65       24.39      4.83 o 
  11   9   8       22.21       25.85      5.95 o 
   0  10   8      333.17      291.68     10.50 o 
   1  10   8      192.64      165.44      8.13 o 
   2  10   8       82.48       85.86      5.39 o 
   3  10   8       29.44       24.79      5.38 o 
   4  10   8       38.90       34.24      3.73 o 
   5  10   8       19.60       15.04      3.43 o 
   6  10   8        0.02        5.31      3.66 o 
   7  10   8       15.92       21.48      4.14 o 
   8  10   8       42.69       45.19      6.22 o 
   9  10   8        5.25        5.05      4.20 o 
  10  10   8       18.63       19.11      6.59 o 
   0  11   8       33.17       36.37      7.01 o 
   1  11   8       14.70       20.41      3.55 o 
   2  11   8      113.73      123.69      6.32 o 
   3  11   8        5.59        4.40      3.09 o 
   4  11   8      161.89      171.89      6.24 o 
   5  11   8       16.72       16.10      3.63 o 
   6  11   8       34.55       31.39      5.44 o 
   7  11   8       25.73       22.01      4.71 o 
   8  11   8       22.94        9.92      4.39 o 
   9  11   8       16.68        9.55      4.57 o 
   0  12   8       59.69       68.34      6.82 o 
   1  12   8       53.64       45.99      4.30 o 
   2  12   8       44.76       51.92      5.00 o 
   3  12   8       25.69       17.68      4.72 o 
   4  12   8       56.75       57.81      6.65 o 
   5  12   8       50.63       50.49      5.33 o 
   6  12   8        1.23        0.00      6.70 o 
   7  12   8        4.18        5.45      4.28 o 
   8  12   8       13.34       14.94      4.89 o 
   0  13   8        0.00        0.00      4.82 o 
   1  13   8        2.48        0.00      3.57 o 
   2  13   8        3.77        8.00      3.89 o 
   3  13   8       18.50       19.23      6.22 o 
   4  13   8       28.21       21.65      5.17 o 
   5  13   8        0.22        0.52      4.13 o 
   6  13   8       29.82       43.57      6.16 o 
   7  13   8        6.53       12.28      4.76 o 
   0  14   8        0.10        0.00      5.95 o 
   1  14   8       82.29       78.57      6.43 o 
   2  14   8       57.91       67.11      5.68 o 
   3  14   8       17.04       18.75      5.30 o 
   4  14   8       72.50       81.36      7.73 o 
   5  14   8        0.66        7.78      5.59 o 
   0  15   8       14.36       20.59      7.18 o 
   1  15   8        2.44        0.00      4.59 o 
   2  15   8        5.50       13.53      4.86 o 
   1   0   9      100.77      173.51      9.91 o 
   2   0   9       26.25       38.47      3.64 o 
   3   0   9        1.71        9.76      3.30 o 
   4   0   9      299.80      229.40      8.75 o 
   5   0   9        0.71        1.78      5.28 o 
   6   0   9        0.33        0.00      2.69 o 
   7   0   9       28.97       23.95      3.65 o 
   8   0   9      316.35      349.25     12.25 o 
   9   0   9       42.03       34.89      8.20 o 
  10   0   9       84.01       78.72      7.37 o 
  11   0   9        3.31        5.76      5.46 o 
  12   0   9        6.32       11.83      7.67 o 
  13   0   9        4.69        0.00      5.91 o 
   0   1   9      500.12      522.08     24.99 o 
   1   1   9       32.40       24.85      3.65 o 
   2   1   9       54.02       60.01      3.49 o 
   3   1   9       50.15       58.36      4.31 o 
   4   1   9      646.40      673.96     12.83 o 
   5   1   9       74.92      110.75      4.95 o 
   6   1   9      629.86      600.52     11.35 o 
   7   1   9      107.41      103.20      4.95 o 
   8   1   9        4.80       10.09      3.49 o 
   9   1   9      261.85      232.81      7.38 o 
  10   1   9       33.26       32.01      4.23 o 
  11   1   9        2.89        3.02      3.66 o 
  12   1   9       13.42        9.44      4.11 o 
  13   1   9        9.63       13.27      5.15 o 
   0   2   9      596.58      686.47     21.50 o 
   1   2   9       82.34       65.24      5.49 o 
   2   2   9       78.85       59.84      7.32 o 
   3   2   9      713.97      689.58     11.74 o 
   4   2   9      597.59      611.93     11.16 o 
   5   2   9       24.96       16.30      3.41 o 
   6   2   9      134.96      149.89      4.98 o 
   7   2   9       18.14       23.00      3.28 o 
   8   2   9       90.22       94.06      4.33 o 
   9   2   9        2.81        2.47      3.13 o 
  10   2   9       25.97       23.13      3.98 o 
  11   2   9       75.39       79.87      5.54 o 
  12   2   9       19.41       18.09      4.33 o 
  13   2   9        2.48        2.54      4.04 o 
   0   3   9     1178.42     1044.23    137.66 o 
   1   3   9       65.93       82.52      4.49 o 
   2   3   9      428.41      416.41      9.64 o 
   3   3   9      125.35      115.08      4.47 o 
   4   3   9      343.02      321.71      8.60 o 
   5   3   9      155.72      168.23      6.47 o 
   6   3   9      155.03      160.48      5.36 o 
   7   3   9      110.93      114.09      5.02 o 
   8   3   9        0.05        0.00      3.24 o 
   9   3   9       61.82       74.87      4.54 o 
  10   3   9       11.32       21.95      3.63 o 
  11   3   9       28.54       20.94      4.26 o 
  12   3   9        5.23        0.00      3.81 o 
  13   3   9       27.50       24.03      4.71 o 
   0   4   9      749.67      820.66     18.54 o 
   1   4   9       25.97       44.75      3.65 o 
   2   4   9      192.47      205.75      6.19 o 
   3   4   9       22.61       21.13      2.94 o 
   4   4   9      222.05      206.46      7.08 o 
   5   4   9       36.08       27.74      5.85 o 
   6   4   9      248.37      266.27      7.18 o 
   7   4   9      103.05      116.59      6.80 o 
   8   4   9      129.17      134.45      6.15 o 
   9   4   9       33.91       28.96      4.44 o 
  10   4   9       27.60       30.08      4.79 o 
  11   4   9       45.06       60.55      4.87 o 
  12   4   9        1.13        6.37      4.62 o 
  13   4   9        3.08        5.20      5.48 o 
   0   5   9       67.27       81.07      5.58 o 
   1   5   9      158.24      167.69      5.19 o 
   2   5   9       45.21       49.96      3.02 o 
   3   5   9       91.40       93.70      4.93 o 
   4   5   9      206.96      221.49      9.77 o 
   5   5   9       81.84       75.04      4.32 o 
   6   5   9      232.29      239.23      7.60 o 
   7   5   9       10.94        7.37      4.02 o 
   8   5   9       23.86       25.10      3.92 o 
   9   5   9        8.58        5.95      3.92 o 
  10   5   9       47.94       41.46      5.16 o 
  11   5   9        1.61        8.83      4.52 o 
  12   5   9        3.99        3.16      4.58 o 
   0   6   9      190.24      184.52     12.76 o 
   1   6   9      112.35      111.71      4.73 o 
   2   6   9      226.93      226.34      5.69 o 
   3   6   9       20.70       27.07      3.76 o 
   4   6   9       36.59       31.72      3.65 o 
   5   6   9      274.71      245.25     15.00 o 
   6   6   9      138.53      153.38      6.16 o 
   7   6   9       67.76       50.40      4.47 o 
   8   6   9      108.64       98.62      6.12 o 
   9   6   9       96.60       92.32      6.30 o 
  10   6   9        1.55        2.36      4.21 o 
  11   6   9        5.26        5.74      4.71 o 
  12   6   9       10.88       14.81      5.01 o 
   0   7   9       25.10       27.47      4.48 o 
   1   7   9      116.56      113.87      4.85 o 
   2   7   9       42.92       48.33      3.68 o 
   3   7   9        5.32        1.77      2.89 o 
   4   7   9      310.02      280.63      8.05 o 
   5   7   9      500.58      499.77      9.67 o 
   6   7   9      148.06      151.68      6.21 o 
   7   7   9      252.08      257.71      8.90 o 
   8   7   9        2.10        2.70      3.87 o 
   9   7   9       57.43       70.06      7.55 o 
  10   7   9        0.82        0.00      4.85 o 
  11   7   9       28.22       25.70      5.20 o 
  12   7   9        6.42        2.14      5.64 o 
   0   8   9        1.89        0.00      5.42 o 
   1   8   9      397.52      379.28      8.27 o 
   2   8   9      133.51      138.04      5.57 o 
   3   8   9      548.15      520.81     11.45 o 
   4   8   9      459.39      397.39      9.83 o 
   5   8   9       15.50       13.98      3.17 o 
   6   8   9      100.57      103.21      6.63 o 
   7   8   9        2.74        2.19      3.59 o 
   8   8   9       25.00       26.14      5.38 o 
   9   8   9       25.14       17.61      4.58 o 
  10   8   9       41.13       54.30      5.70 o 
  11   8   9        1.98        1.17      4.58 o 
   0   9   9      238.08      191.39     11.62 o 
   1   9   9       40.71       55.31      5.98 o 
   2   9   9        6.57        7.15      3.71 o 
   3   9   9       68.94       56.97      4.86 o 
   4   9   9      198.26      185.56      7.20 o 
   5   9   9       32.62       37.20      3.72 o 
   6   9   9       57.22       56.78      4.31 o 
   7   9   9        5.63       10.21      3.47 o 
   8   9   9       17.49       19.91      4.15 o 
   9   9   9        3.85        0.43      3.69 o 
  10   9   9       75.81       72.02      6.27 o 
   0  10   9       86.05       73.24      8.58 o 
   1  10   9       81.53       75.57      5.30 o 
   2  10   9      173.00      163.98      6.92 o 
   3  10   9        5.83        9.20      3.91 o 
   4  10   9       25.55       19.83      4.22 o 
   5  10   9       36.63       35.76      3.99 o 
   6  10   9       20.77       14.57      3.86 o 
   7  10   9       31.63       34.46      4.38 o 
   8  10   9       39.21       34.38      4.50 o 
   9  10   9        0.86        5.40      4.44 o 
  10  10   9       73.96       75.58      6.33 o 
   0  11   9      135.19      135.97     15.34 o 
   1  11   9      137.63      165.16      7.34 o 
   2  11   9      105.46      118.68      6.35 o 
   3  11   9      124.43      112.96      7.94 o 
   4  11   9       32.99       34.50      4.66 o 
   5  11   9       74.61       87.98      5.97 o 
   6  11   9        2.80        3.34      5.80 o 
   7  11   9        5.49       10.91      5.54 o 
   8  11   9       33.61       26.06      4.93 o 
   9  11   9       12.68       13.76      4.89 o 
   0  12   9      116.29      138.92      8.73 o 
   1  12   9       92.45       82.43      5.80 o 
   2  12   9       77.17       82.61      5.85 o 
   3  12   9       86.20       86.70      6.01 o 
   4  12   9        2.94        0.00      6.11 o 
   5  12   9       12.40       10.37      4.78 o 
   6  12   9        8.12        6.22      6.55 o 
   7  12   9        8.80        5.41      4.40 o 
   8  12   9       36.67       36.85      8.36 o 
   0  13   9       43.21       55.85     11.11 o 
   1  13   9        8.60       11.33      3.67 o 
   2  13   9        7.19        5.85      4.74 o 
   3  13   9       35.03       35.00      5.61 o 
   4  13   9       10.98        3.79      4.72 o 
   5  13   9        2.09        1.44      5.22 o 
   6  13   9       11.73        9.51      7.10 o 
   0  14   9        6.35        7.13     13.62 o 
   1  14   9        9.55        6.50      4.81 o 
   2  14   9        1.73       10.26      4.81 o 
   3  14   9       77.95       88.26      7.18 o 
   4  14   9       12.92        3.93      5.73 o 
   0   0  10      576.35      531.86     26.71 o 
   1   0  10       41.19       34.46      6.74 o 
   2   0  10       85.78       78.08      4.46 o 
   3   0  10      422.68      469.32     15.68 o 
   4   0  10      365.10      347.96     11.13 o 
   5   0  10       57.92       63.44      7.04 o 
   6   0  10        1.02        0.00      2.89 o 
   7   0  10        0.01        0.00      4.23 o 
   8   0  10      596.02      439.48     17.55 o 
   9   0  10       11.07        3.70      7.93 o 
  10   0  10      145.96      147.17      8.71 o 
  11   0  10        2.51        0.00      4.73 o 
  12   0  10        0.66        0.00      4.88 o 
  13   0  10       46.77       42.58     12.17 o 
   0   1  10       90.78       81.95      8.03 o 
   1   1  10       10.17        7.04      3.50 o 
   2   1  10      194.43      226.94      6.51 o 
   3   1  10        3.50        2.53      2.80 o 
   4   1  10        9.39        7.81      2.38 o 
   5   1  10      329.26      358.79      9.11 o 
   6   1  10      130.46      148.67      6.99 o 
   7   1  10      134.96      141.58      6.86 o 
   8   1  10       51.54       46.95      4.96 o 
   9   1  10       19.69       21.52      5.32 o 
  10   1  10       19.27       13.02      4.28 o 
  11   1  10       12.63        8.84      4.62 o 
  12   1  10       11.57        4.25      4.90 o 
  13   1  10        1.48        4.42      5.19 o 
   0   2  10       96.67      131.14      9.60 o 
   1   2  10       33.84       30.93      3.87 o 
   2   2  10      347.36      362.39     10.84 o 
   3   2  10      336.82      340.94      7.42 o 
   4   2  10      195.07      209.16      6.59 o 
   5   2  10       90.90       90.71      5.74 o 
   6   2  10       82.29       92.25      5.60 o 
   7   2  10       32.61       22.34      4.24 o 
   8   2  10      138.04      134.37      9.51 o 
   9   2  10      102.69      112.60      9.53 o 
  10   2  10        5.68       11.21      4.08 o 
  11   2  10        5.37       17.80      5.07 o 
  12   2  10       28.78       50.55      6.18 o 
  13   2  10       20.04       19.75      5.63 o 
   1   3  10      260.35      221.28      7.02 o 
   2   3  10      510.77      513.02     11.04 o 
   3   3  10        2.02        1.93      2.52 o 
   4   3  10      106.87       94.18      5.44 o 
   5   3  10      246.49      233.67      6.94 o 
   6   3  10      151.39      152.68      6.86 o 
   7   3  10       72.86       66.06      5.30 o 
   8   3  10       56.47       80.68      6.96 o 
   9   3  10        8.86        5.30      3.60 o 
  10   3  10       19.04       13.37      4.22 o 
  11   3  10       35.67       27.84      6.41 o 
  12   3  10       21.71       23.89      5.09 o 
   0   4  10      874.24      821.92     18.81 o 
   1   4  10      249.91      226.33     10.51 o 
   2   4  10      280.86      239.90      8.04 o 
   3   4  10      771.00      820.39     14.85 o 
   4   4  10      369.84      378.36      9.06 o 
   5   4  10       45.55       50.79      4.47 o 
   6   4  10        8.84        7.47      3.76 o 
   7   4  10       70.25       65.69      6.01 o 
   8   4  10        5.19        4.15      3.35 o 
   9   4  10      118.73      105.51      6.36 o 
  10   4  10       56.96       48.75      5.34 o 
  11   4  10        6.49        7.66      4.41 o 
  12   4  10        9.46       23.01      5.08 o 
   0   5  10       34.56       21.80      7.70 o 
   1   5  10      161.59      183.13      5.52 o 
   2   5  10        7.85        0.00      2.98 o 
   3   5  10       70.65       72.81      4.33 o 
   4   5  10      260.19      252.62      7.37 o 
   5   5  10      180.95      218.51     10.02 o 
   6   5  10       21.82       17.17      3.91 o 
   7   5  10        9.90        8.06      4.33 o 
   8   5  10        3.36        2.21      3.43 o 
   9   5  10        5.81       10.79      4.07 o 
  10   5  10        2.34        0.00      3.94 o 
  11   5  10        9.65        0.00      4.20 o 
  12   5  10        0.32        0.00      4.41 o 
   0   6  10      127.32      158.96      7.86 o 
   1   6  10       67.69       72.77      5.64 o 
   2   6  10        5.32        6.50      2.80 o 
   3   6  10       10.77       19.14      3.19 o 
   4   6  10      243.55      215.97      8.03 o 
   5   6  10      132.33      131.09      9.07 o 
   6   6  10       28.98       41.29      5.23 o 
   7   6  10      121.22      137.30      8.50 o 
   8   6  10       42.47       50.11      4.61 o 
   9   6  10       29.33       26.77      4.66 o 
  10   6  10       18.06       17.61      4.57 o 
  11   6  10       20.46       32.26      5.26 o 
  12   6  10        1.94        0.00      5.04 o 
   0   7  10      242.64      272.77     19.60 o 
   1   7  10       95.80       97.44      4.84 o 
   2   7  10      301.86      276.00      7.03 o 
   3   7  10      231.51      213.60      6.46 o 
   4   7  10      847.80      835.18     16.43 o 
   5   7  10      137.27      135.52      7.79 o 
   6   7  10       17.72       12.77      4.51 o 
   7   7  10        6.52       13.47      4.62 o 
   8   7  10        3.58        7.30      3.75 o 
   9   7  10       29.59       41.09      5.13 o 
  10   7  10        1.65        8.15      4.44 o 
  11   7  10       41.07       54.43      5.90 o 
   0   8  10       58.35       67.22      8.19 o 
   1   8  10       28.99       29.48      4.08 o 
   2   8  10      733.50      726.34     13.01 o 
   3   8  10      135.75      146.24      5.93 o 
   4   8  10       67.99       70.01      5.00 o 
   5   8  10       92.00      109.81      7.99 o 
   6   8  10       18.90       11.05      4.61 o 
   7   8  10      106.66       93.68      7.05 o 
   8   8  10       28.61       23.76      5.50 o 
   9   8  10        2.63        0.00      4.11 o 
  10   8  10       15.94       13.43      4.62 o 
  11   8  10       32.66       46.97      5.89 o 
   0   9  10       41.64       56.51      7.98 o 
   1   9  10      137.83      129.12      7.45 o 
   2   9  10      181.07      170.21      6.93 o 
   3   9  10      131.06      137.45      5.98 o 
   4   9  10        3.75        0.00      3.62 o 
   5   9  10       27.53       26.01      4.35 o 
   6   9  10        4.51        0.00      4.27 o 
   7   9  10       17.11       24.49      5.34 o 
   8   9  10        5.94        0.66      5.33 o 
   9   9  10        3.13        0.00      4.19 o 
  10   9  10        3.62        5.48      4.59 o 
   0  10  10       52.97       38.23      7.48 o 
   1  10  10      286.98      270.01      9.92 o 
   2  10  10       64.75       68.91      5.28 o 
   3  10  10      328.45      344.30     12.59 o 
   4  10  10       10.63        9.86      4.05 o 
   5  10  10       36.99       31.61      4.66 o 
   6  10  10       38.03       40.08      5.70 o 
   7  10  10        6.83        0.00      4.04 o 
   8  10  10        4.54        8.62      4.84 o 
   9  10  10       10.60        9.66      6.82 o 
   0  11  10      109.12      117.30     10.83 o 
   1  11  10      154.45      150.72      8.47 o 
   2  11  10       54.03       58.55      5.36 o 
   3  11  10       34.85       35.30      4.74 o 
   4  11  10       31.95       35.76      4.87 o 
   5  11  10       24.90       33.75      4.92 o 
   6  11  10       28.60       41.05      5.81 o 
   7  11  10       13.89       14.30      5.56 o 
   8  11  10       34.21       55.68      7.12 o 
   0  12  10       19.69       32.67      7.83 o 
   1  12  10       14.63       19.93      4.44 o 
   2  12  10       63.56       66.88      5.68 o 
   3  12  10       33.06       31.60      4.83 o 
   4  12  10       15.12       13.68      4.36 o 
   5  12  10       14.38       14.25      5.02 o 
   6  12  10       20.09       18.61      6.32 o 
   7  12  10       60.00       65.13     12.39 o 
   0  13  10       18.65       14.86      5.58 o 
   1  13  10       38.07       34.97      5.31 o 
   2  13  10       36.29       36.03      7.25 o 
   3  13  10        8.55       10.50      4.88 o 
   4  13  10        4.45        9.94      5.11 o 
   5  13  10        1.54        4.33      4.97 o 
   0  14  10        6.40        0.00      7.27 o 
   1  14  10       16.82       14.94      5.57 o 
   2  14  10        9.36       11.17      5.24 o 
   3  14  10        0.24        4.64      5.17 o 
   1   0  11       19.25        7.05      8.73 o 
   2   0  11      311.71      327.90     14.77 o 
   3   0  11       10.12       10.11      3.77 o 
   4   0  11       15.83        7.57      6.38 o 
   5   0  11      104.12       90.93      6.85 o 
   6   0  11      238.22      178.56      9.73 o 
   7   0  11      428.96      371.74     13.37 o 
   8   0  11        0.88        0.00      4.82 o 
   9   0  11        4.54        0.00      6.08 o 
  10   0  11        1.38        0.00      8.20 o 
  11   0  11        6.69        2.12      8.99 o 
  12   0  11        0.36       11.37     10.31 o 
   0   1  11       16.11       34.51      6.72 o 
   1   1  11      253.56      248.54      9.12 o 
   2   1  11       83.06      119.96      5.34 o 
   3   1  11      126.72      134.60      6.60 o 
   4   1  11      114.24      152.19      6.86 o 
   5   1  11       20.24       18.30      4.07 o 
   6   1  11       47.31       84.31      5.12 o 
   7   1  11       22.19       31.24      4.34 o 
   8   1  11       13.85       11.70      3.81 o 
   9   1  11       81.04       95.12      8.14 o 
  10   1  11       20.72       15.66      5.70 o 
  11   1  11       20.06       11.18      5.82 o 
  12   1  11       26.68       34.70      8.22 o 
   0   2  11      657.70      678.73     22.99 o 
   1   2  11       52.20       71.09      6.51 o 
   2   2  11        7.46        0.95      2.38 o 
   3   2  11      141.60      124.53      5.16 o 
   4   2  11       72.65       80.24      4.75 o 
   5   2  11      116.47      135.39      9.02 o 
   6   2  11       59.75       52.37      4.57 o 
   7   2  11      190.86      148.28      6.61 o 
   8   2  11      149.44      134.84      7.14 o 
   9   2  11       36.03       29.10      5.41 o 
  10   2  11        1.83        0.00      6.27 o 
  11   2  11        9.04        2.30      5.57 o 
  12   2  11       15.39       13.65      6.52 o 
   1   3  11        4.39        2.28      2.19 o 
   2   3  11      363.24      200.74     16.66 o 
   3   3  11       33.40       32.21      4.40 o 
   4   3  11      246.88      237.11      8.04 o 
   5   3  11       46.55       64.83      4.57 o 
   6   3  11       61.34       61.18      4.73 o 
   7   3  11       17.60       11.64      3.92 o 
   8   3  11       18.92       11.94      4.22 o 
   9   3  11        8.46       14.57      5.00 o 
  10   3  11       11.15        2.66      5.51 o 
  11   3  11       19.81       14.35      6.18 o 
  12   3  11       15.78       27.69      8.71 o 
   1   4  11        8.37        4.45      2.76 o 
   2   4  11      893.04      942.98     19.41 o 
   3   4  11       28.98       30.98      4.36 o 
   4   4  11      796.65      807.45     14.20 o 
   5   4  11       23.15       26.27      3.74 o 
   6   4  11      235.02      275.99      8.03 o 
   7   4  11        4.12        1.37      3.65 o 
   8   4  11       81.83       98.63      7.27 o 
   9   4  11       59.46       57.31     11.43 o 
  10   4  11        6.94       15.70      5.93 o 
  11   4  11        2.42        0.00      5.54 o 
  12   4  11       24.57       28.94      7.19 o 
   0   5  11       31.81       26.21      4.56 o 
   1   5  11      181.69      185.34      6.84 o 
   2   5  11      227.94      209.63      7.94 o 
   3   5  11      147.90      149.73      5.92 o 
   4   5  11      474.57      474.39      9.98 o 
   5   5  11      112.82      134.71      6.89 o 
   6   5  11      153.04      130.95      7.43 o 
   7   5  11       15.09        9.65      4.64 o 
   8   5  11       64.34       59.09      6.20 o 
   9   5  11        1.86        5.15      5.37 o 
  10   5  11       45.50       50.83      7.13 o 
  11   5  11       10.41        0.54      5.66 o 
   0   6  11      466.72      490.49     14.09 o 
   1   6  11       19.55       13.18      3.24 o 
   2   6  11       16.49       12.70      4.26 o 
   3   6  11      123.52      119.39      5.31 o 
   4   6  11       57.89       64.93      5.33 o 
   5   6  11      106.88      109.20      7.29 o 
   6   6  11        0.64        0.85      4.34 o 
   7   6  11       30.15       32.06      5.41 o 
   8   6  11        5.31       12.95      5.69 o 
   9   6  11      101.28       85.75      8.09 o 
  10   6  11        1.66        0.00      5.39 o 
  11   6  11        7.76        0.00      5.73 o 
   0   7  11       82.09       90.35      7.05 o 
   1   7  11       40.51       48.20      4.09 o 
   2   7  11      292.94      338.96     10.89 o 
   3   7  11        7.61        6.76      3.58 o 
   4   7  11      250.37      243.01      8.23 o 
   5   7  11       36.71       39.29      4.63 o 
   6   7  11      115.07       96.00      7.00 o 
   7   7  11      109.16      102.43      7.22 o 
   8   7  11       15.18        9.81      4.89 o 
   9   7  11       13.26       14.40      6.04 o 
  10   7  11       27.96       24.81      8.78 o 
  11   7  11        2.30        0.00      5.73 o 
   0   8  11        0.59        3.17      6.17 o 
   1   8  11      340.77      333.86     10.57 o 
   2   8  11       22.17       19.19      4.09 o 
   3   8  11      135.75      128.85      6.58 o 
   4   8  11       30.98       35.45      4.57 o 
   5   8  11       17.11       11.97      4.11 o 
   6   8  11       10.66       20.65      5.08 o 
   7   8  11       69.02       55.12      6.27 o 
   8   8  11        9.34       10.89      5.07 o 
   9   8  11       23.24       13.96     11.61 o 
  10   8  11        3.59        4.35      5.84 o 
   0   9  11      101.70       85.38      9.21 o 
   1   9  11      139.45      127.37      7.95 o 
   2   9  11      111.60      107.33      7.07 o 
   3   9  11      264.60      213.14      7.90 o 
   4   9  11       17.92       15.72      3.82 o 
   5   9  11        2.36        0.77      3.56 o 
   6   9  11       18.16        1.76      5.63 o 
   7   9  11       29.18       31.53      7.35 o 
   8   9  11        9.62       20.47      5.99 o 
   9   9  11        6.05        2.06      5.65 o 
   0  10  11      179.43      150.19     11.81 o 
   1  10  11       48.97       47.01      6.18 o 
   2  10  11       54.22       56.22      6.09 o 
   3  10  11       14.55       18.41      4.18 o 
   4  10  11       69.68       68.25      6.61 o 
   5  10  11       18.13       10.36      5.82 o 
   6  10  11        0.33        1.52      4.69 o 
   7  10  11       52.26       56.22      6.56 o 
   8  10  11       23.88       22.45      7.22 o 
   0  11  11        0.13        0.00      6.36 o 
   1  11  11      203.02      207.66      9.84 o 
   2  11  11       67.72       63.19      5.57 o 
   3  11  11       22.96       25.00      4.62 o 
   4  11  11        0.61       10.96      4.36 o 
   5  11  11       48.84       50.44      6.62 o 
   6  11  11        3.85        7.81      4.99 o 
   7  11  11       17.49        7.44      5.23 o 
   0  12  11        1.05        9.23      7.80 o 
   1  12  11       56.35       46.64      6.16 o 
   2  12  11        0.58        0.00      3.94 o 
   3  12  11        7.31        6.14      4.22 o 
   4  12  11        5.37        9.06      4.46 o 
   5  12  11        3.85        9.43      5.10 o 
   6  12  11       11.62       13.32      6.50 o 
   0  13  11        0.03        0.01      6.82 o 
   1  13  11       36.81       36.45      5.18 o 
   2  13  11       25.85       31.09      5.03 o 
   3  13  11       28.49       26.08      5.63 o 
   4  13  11        2.85        7.09      5.20 o 
   0   0  12      288.70      405.97     24.33 o 
   1   0  12        6.33        2.19      5.70 o 
   2   0  12      125.07      108.00     11.24 o 
   3   0  12       88.40      103.77      6.69 o 
   4   0  12       35.24       24.71      5.06 o 
   5   0  12      287.09      289.69     11.19 o 
   6   0  12       15.89       12.15      5.02 o 
   7   0  12        9.47       20.51      5.50 o 
   8   0  12       24.67       22.47      5.87 o 
   9   0  12       15.55        5.03      5.48 o 
  10   0  12       22.40       11.84      7.23 o 
  11   0  12       11.13       13.67      8.99 o 
  12   0  12       12.31        7.46     10.71 o 
   0   1  12      773.52      796.98     46.94 o 
   1   1  12      146.49      190.95     11.76 o 
   2   1  12      136.55      130.33      7.52 o 
   3   1  12      227.66      248.24      7.92 o 
   4   1  12       49.12       33.10      3.60 o 
   5   1  12       54.79       37.48      4.01 o 
   6   1  12       71.10       69.14      6.98 o 
   7   1  12       19.90       11.01      3.69 o 
   8   1  12       15.27       27.49      4.30 o 
   9   1  12       11.83       10.49      4.44 o 
  10   1  12       20.17        5.80      5.57 o 
  11   1  12        0.88        1.26      5.75 o 
  12   1  12       24.08       20.07      7.09 o 
   0   2  12      194.93      172.13     12.06 o 
   1   2  12      547.17      551.62     16.83 o 
   2   2  12      251.96      222.26     11.00 o 
   3   2  12      118.92      133.60      6.89 o 
   4   2  12      142.36      137.65      7.47 o 
   5   2  12      112.02       96.36      5.30 o 
   6   2  12      222.41      203.20      9.70 o 
   7   2  12       85.09      108.17      5.93 o 
   8   2  12       19.15       15.08      4.12 o 
   9   2  12       41.95       47.44      7.00 o 
  10   2  12        5.87       13.76      7.91 o 
  11   2  12       17.26       15.64      6.35 o 
  12   2  12        3.57        3.28      6.58 o 
   0   3  12       25.24        8.85     10.71 o 
   1   3  12      268.01       84.90     11.90 o 
   2   3  12       90.75      107.57      6.62 o 
   3   3  12      266.28      266.33      9.18 o 
   4   3  12      131.13      121.18      6.39 o 
   5   3  12        4.67        1.62      3.31 o 
   6   3  12      151.45      157.56      6.66 o 
   7   3  12      128.94      163.36      7.12 o 
   8   3  12        1.14        0.00      3.62 o 
   9   3  12       17.89       17.80      5.28 o 
  10   3  12       39.92       37.36      7.19 o 
  11   3  12       11.11       13.36      6.36 o 
   1   4  12      288.28      251.78     18.78 o 
   2   4  12      614.42      628.64     14.81 o 
   3   4  12      175.43      189.10      7.46 o 
   4   4  12       46.62       51.77      4.14 o 
   5   4  12       58.58       61.18      4.59 o 
   6   4  12        2.64        2.85      3.37 o 
   7   4  12        0.95        0.00      3.46 o 
   8   4  12       82.20       76.74      6.84 o 
   9   4  12        3.77        6.33      5.13 o 
  10   4  12       17.37       25.17      8.99 o 
  11   4  12       82.41       82.25      8.57 o 
   0   5  12        2.45        4.91      5.59 o 
   1   5  12       11.88       12.44      6.24 o 
   2   5  12      711.23      744.22     15.30 o 
   3   5  12      364.30      365.95      9.96 o 
   4   5  12       80.22       79.18      4.75 o 
   5   5  12       41.81       43.46      4.78 o 
   6   5  12        3.41        6.01      3.84 o 
   7   5  12       79.91       94.55      7.55 o 
   8   5  12       24.60       20.15      5.49 o 
   9   5  12        1.63        0.79      4.88 o 
  10   5  12       25.07       36.74      7.03 o 
  11   5  12        0.70        0.00      5.85 o 
   0   6  12       47.59       33.68      5.20 o 
   1   6  12      108.41      123.49      6.32 o 
   2   6  12      135.42      110.03      6.10 o 
   3   6  12      145.68      156.38      8.23 o 
   4   6  12      101.82      100.07      6.97 o 
   5   6  12       36.30       39.53      5.56 o 
   6   6  12       12.39       13.75      4.16 o 
   7   6  12       38.34       33.90      5.80 o 
   8   6  12       16.54       38.09      5.83 o 
   9   6  12        6.42        7.64      5.17 o 
  10   6  12        9.03       11.03      6.18 o 
   0   7  12       17.42       14.89      4.92 o 
   1   7  12       65.48       55.49      4.84 o 
   2   7  12      153.49      165.15      8.43 o 
   3   7  12       25.49       22.60      5.00 o 
   4   7  12      213.24      189.26     12.10 o 
   5   7  12       21.77       18.67      4.18 o 
   6   7  12       88.34       87.50      6.33 o 
   7   7  12       22.47       20.60      6.64 o 
   8   7  12        7.29       12.04      7.10 o 
   9   7  12       15.20       21.65      6.32 o 
  10   7  12       25.96       31.76     13.65 o 
   0   8  12      219.50      223.25     13.05 o 
   1   8  12      157.89      175.28     10.46 o 
   2   8  12       17.49       16.49      4.26 o 
   3   8  12       65.32       59.88      6.15 o 
   4   8  12        0.24        5.62      3.98 o 
   5   8  12      126.50      120.41      6.84 o 
   6   8  12        0.41        4.54      4.24 o 
   7   8  12        4.45        0.65      4.58 o 
   8   8  12       15.27       12.83      5.15 o 
   9   8  12       20.27       17.16      7.55 o 
   0   9  12        6.19        7.93      6.88 o 
   1   9  12        1.52        6.37      5.69 o 
   2   9  12      179.67      178.51      8.84 o 
   3   9  12       63.57       61.98      6.24 o 
   4   9  12       18.21       20.45      4.55 o 
   5   9  12        8.35       19.73      4.56 o 
   6   9  12       27.04       41.34      5.26 o 
   7   9  12       20.14       22.58      5.54 o 
   8   9  12        5.62        0.00      5.05 o 
   9   9  12       13.08        5.23      6.14 o 
   0  10  12       28.41       39.50      8.17 o 
   1  10  12       78.72       76.66      6.76 o 
   2  10  12        9.77       13.26      5.04 o 
   3  10  12        8.79        5.54      4.11 o 
   4  10  12        2.52        0.00      4.06 o 
   5  10  12        7.57        6.91      4.79 o 
   6  10  12       18.02       13.29      6.37 o 
   7  10  12        0.04        0.00      4.96 o 
   8  10  12       11.63       19.89      6.74 o 
   0  11  12        2.06        0.00      6.54 o 
   1  11  12       11.12       14.25      5.29 o 
   2  11  12        5.64        5.84      4.89 o 
   3  11  12       42.35       33.58      5.10 o 
   4  11  12       10.45        5.70      4.90 o 
   5  11  12       10.28        2.41      4.37 o 
   6  11  12        6.89        0.55      5.01 o 
   0  12  12      120.74      106.47     11.29 o 
   1  12  12        1.68        0.00      4.95 o 
   2  12  12        6.74        5.16      5.14 o 
   3  12  12       11.57       20.57      4.86 o 
   4  12  12       16.27       12.36      4.70 o 
   5  12  12       12.11       12.04      4.89 o 
   0  13  12        9.28       19.18      7.93 o 
   1  13  12       29.21       31.44      6.25 o 
   2  13  12        1.98        6.51      4.62 o 
   1   0  13      282.95      262.90     14.76 o 
   2   0  13      722.97      704.88     32.66 o 
   3   0  13        4.45       17.98      6.73 o 
   4   0  13       34.72       45.71      5.89 o 
   5   0  13       32.81       31.00      9.49 o 
   6   0  13       31.55       11.76      5.12 o 
   7   0  13       11.88       13.43      5.47 o 
   8   0  13       24.21       16.57      6.05 o 
   9   0  13        0.46        0.00      5.41 o 
  10   0  13        4.00        6.15      8.20 o 
  11   0  13       54.66       55.33     13.36 o 
   0   1  13      279.08      272.45     16.93 o 
   1   1  13      745.66      747.25     19.58 o 
   2   1  13       88.40       71.97      6.41 o 
   3   1  13       15.85       10.29      6.68 o 
   4   1  13       60.56       72.57      5.06 o 
   5   1  13       77.58       76.74      5.00 o 
   6   1  13       67.61       66.55      4.92 o 
   7   1  13       86.26       92.09      5.74 o 
   8   1  13       17.66       17.17      4.13 o 
   9   1  13       13.68       12.85      4.27 o 
  10   1  13        7.99        3.92      5.13 o 
  11   1  13        3.33        0.00      5.24 o 
   0   2  13      643.83      678.43     29.36 o 
   1   2  13      286.64      265.62     10.42 o 
   2   2  13      513.31      491.19     14.13 o 
   3   2  13      268.99      239.70     12.53 o 
   4   2  13       62.60       51.04      4.14 o 
   5   2  13      110.34       90.10      5.32 o 
   6   2  13       48.79       49.50      4.49 o 
   7   2  13       31.75       34.22      4.42 o 
   8   2  13      106.86      108.62      6.39 o 
   9   2  13       24.62       22.51      4.59 o 
  10   2  13       35.13       41.31      6.47 o 
  11   2  13       40.33       40.92      6.69 o 
   0   3  13       29.88       41.70      7.57 o 
   1   3  13       26.24       21.15      4.78 o 
   2   3  13      419.71      451.35     13.38 o 
   3   3  13       69.73       83.92      5.60 o 
   4   3  13      347.87      277.96      8.96 o 
   5   3  13       36.32       33.24      4.15 o 
   6   3  13        1.73        0.00      3.29 o 
   7   3  13       17.53       19.07      4.16 o 
   8   3  13        3.13        0.00      4.61 o 
   9   3  13        1.82        0.00      4.96 o 
  10   3  13        8.09        0.00      5.13 o 
  11   3  13       21.37       13.22      9.96 o 
   0   4  13      140.77      127.95     10.96 o 
   1   4  13      157.41      149.96      8.49 o 
   2   4  13       23.47       21.65      3.94 o 
   3   4  13      174.84      184.89      7.85 o 
   4   4  13       80.66       75.23      5.68 o 
   5   4  13      134.25      120.91      5.88 o 
   6   4  13        7.67        6.20      3.54 o 
   7   4  13       24.55       25.51      4.73 o 
   8   4  13        1.07        3.07      4.51 o 
   9   4  13        1.02        0.00      4.46 o 
  10   4  13       99.63      115.64     11.64 o 
  11   4  13       56.76       62.29      8.43 o 
   0   5  13       56.31       53.12     14.68 o 
   1   5  13      176.86      193.88      9.44 o 
   2   5  13        6.46        3.93      4.89 o 
   3   5  13       17.20       25.04      4.18 o 
   4   5  13      149.42      145.61      8.18 o 
   5   5  13       21.28       20.65      5.07 o 
   6   5  13       29.17       21.98      4.52 o 
   7   5  13       11.38        4.94      4.28 o 
   8   5  13        0.96        0.00      4.33 o 
   9   5  13        0.89        1.36      4.61 o 
  10   5  13        8.41       14.52     10.85 o 
   0   6  13       81.04       68.00      8.86 o 
   1   6  13       13.70       16.00      4.01 o 
   2   6  13       75.50       61.78      5.86 o 
   3   6  13      161.84      154.34      8.47 o 
   4   6  13       64.00       56.46      6.14 o 
   5   6  13       20.18       14.36      5.99 o 
   6   6  13       82.61       88.76      7.19 o 
   7   6  13       48.20       49.00      5.52 o 
   8   6  13        3.28        4.11      4.96 o 
   9   6  13       36.47       28.42      5.97 o 
  10   6  13       99.13      100.58      9.39 o 
   0   7  13      269.29      279.01     15.06 o 
   1   7  13       37.82       40.66      5.45 o 
   2   7  13        5.20        0.14      4.26 o 
   3   7  13      106.89      114.52     10.65 o 
   4   7  13       11.45       10.49      4.16 o 
   5   7  13        2.04        3.84      4.06 o 
   6   7  13       50.59       50.80      5.46 o 
   7   7  13       73.47       76.32      6.33 o 
   8   7  13        6.61        2.52      4.54 o 
   9   7  13       28.48       26.17      6.11 o 
   0   8  13       18.62        7.91      6.85 o 
   1   8  13       40.81       40.87      5.63 o 
   2   8  13       73.58       85.69     15.34 o 
   3   8  13        4.39        4.86      4.66 o 
   4   8  13       17.86       16.93      4.39 o 
   5   8  13        2.73        2.70      3.92 o 
   6   8  13       25.64       32.07      5.03 o 
   7   8  13        9.36        6.11      4.76 o 
   8   8  13        5.68        8.39      4.86 o 
   9   8  13       29.16       19.98      6.79 o 
   0   9  13       65.87       60.41      8.83 o 
   1   9  13       23.34       29.10      5.34 o 
   2   9  13        6.25       15.54      5.84 o 
   3   9  13        9.93       14.68      6.05 o 
   4   9  13       24.16       17.40      5.17 o 
   5   9  13        7.10        4.19      4.25 o 
   6   9  13       37.75       31.00      5.09 o 
   7   9  13       18.45       19.04      6.51 o 
   8   9  13        2.90        4.81      4.74 o 
   0  10  13       23.79       21.81      7.56 o 
   1  10  13       44.62       35.87      7.56 o 
   2  10  13       27.24       22.29      5.54 o 
   3  10  13        1.66        1.05      4.76 o 
   4  10  13        2.62        0.00      4.60 o 
   5  10  13       27.49       34.58      7.65 o 
   6  10  13       11.81        6.70      6.39 o 
   7  10  13       13.18        2.13      5.33 o 
   0  11  13        4.94        0.00      7.10 o 
   1  11  13        1.94        2.92      4.99 o 
   2  11  13        4.28       10.35      5.17 o 
   3  11  13       11.43       16.93      5.54 o 
   4  11  13       22.27       22.06      4.91 o 
   5  11  13       11.56       15.16      4.94 o 
   0  12  13        0.21        6.97      7.85 o 
   1  12  13        9.41        0.29      5.22 o 
   2  12  13       11.66       12.35      5.47 o 
   3  12  13        1.26        9.46      4.68 o 
   0   0  14      219.78      195.18     20.10 o 
   1   0  14      192.95      166.80     14.55 o 
   2   0  14      772.55      623.37     23.74 o 
   3   0  14        0.06       16.83      7.00 o 
   4   0  14       28.94        7.37      4.89 o 
   5   0  14      171.48      151.57      9.29 o 
   6   0  14      174.89      164.71     14.14 o 
   7   0  14       15.77       15.47      5.71 o 
   8   0  14        0.18        0.00      5.13 o 
   9   0  14        0.31        8.77      7.22 o 
  10   0  14       29.57       34.85     16.79 o 
   0   1  14      676.35      717.96     26.09 o 
   1   1  14      211.74      224.32     10.70 o 
   2   1  14      317.10      320.81     15.35 o 
   3   1  14      191.10      234.19     11.03 o 
   4   1  14       87.63       79.37      5.82 o 
   5   1  14      167.81      171.66      7.03 o 
   6   1  14       68.10       83.80      5.45 o 
   7   1  14      125.86      145.44      6.95 o 
   8   1  14        2.69        0.00      3.89 o 
   9   1  14        9.84        6.45      4.30 o 
  10   1  14       15.01       20.04      6.49 o 
   0   2  14     1372.13     1311.44     39.82 o 
   1   2  14       10.89       13.11      4.95 o 
   2   2  14       74.33       84.82     11.57 o 
   3   2  14       26.42       32.46      5.50 o 
   4   2  14       50.57       47.10      5.02 o 
   5   2  14      121.64      109.79      9.80 o 
   6   2  14        4.32        0.81      3.44 o 
   7   2  14       95.17       80.76      5.68 o 
   8   2  14       12.54       18.11      4.35 o 
   9   2  14        1.75        0.00      4.09 o 
  10   2  14        9.49        3.68      5.44 o 
   0   3  14      239.09      212.24     14.37 o 
   1   3  14       38.51       49.22      6.00 o 
   2   3  14       68.02       74.47      6.69 o 
   3   3  14       95.57       96.50      6.07 o 
   4   3  14      249.06      238.08      8.94 o 
   5   3  14        5.42        4.42      3.48 o 
   6   3  14        1.58        4.67      4.13 o 
   7   3  14       17.11       26.38      4.40 o 
   8   3  14       18.12       11.94      4.37 o 
   9   3  14       15.11       27.84      5.49 o 
  10   3  14        4.62        7.77      6.22 o 
   0   4  14       68.55       69.98      9.14 o 
   1   4  14      153.98      177.27      9.45 o 
   2   4  14       57.42       64.77      6.24 o 
   3   4  14        3.00        6.81      3.89 o 
   4   4  14       40.60       43.83      4.99 o 
   5   4  14       79.22       84.22      5.39 o 
   6   4  14       63.56       66.10      5.11 o 
   7   4  14        5.25        1.08      4.63 o 
   8   4  14        5.59        0.00      4.42 o 
   9   4  14       49.05       48.69      6.13 o 
  10   4  14       18.29       19.94      6.05 o 
   0   5  14       62.03       55.19     12.17 o 
   1   5  14       35.21       43.30      5.78 o 
   2   5  14      184.09      171.46      7.70 o 
   3   5  14      296.18      324.23     10.53 o 
   4   5  14        9.68        2.61      4.71 o 
   5   5  14        8.11        6.70      5.11 o 
   6   5  14        0.79        3.27      4.18 o 
   7   5  14       43.18       55.52      5.88 o 
   8   5  14        0.09        4.13      4.57 o 
   9   5  14       24.99       33.63      5.83 o 
   0   6  14      146.61      149.85     12.24 o 
   1   6  14      105.13      113.13      8.13 o 
   2   6  14       26.99       28.33      5.32 o 
   3   6  14       60.50       57.29      6.26 o 
   4   6  14       15.78       17.28      5.06 o 
   5   6  14       82.60       79.35      7.21 o 
   6   6  14       40.51       50.51      5.48 o 
   7   6  14       27.92       16.48      4.88 o 
   8   6  14       66.54       85.56      7.23 o 
   9   6  14       62.63       67.60      6.84 o 
   0   7  14       69.01       79.08     15.87 o 
   1   7  14       95.48       98.68      7.34 o 
   2   7  14       99.98       86.39      6.93 o 
   3   7  14       33.61       32.65      5.71 o 
   4   7  14       18.79       13.93      8.97 o 
   5   7  14        5.36        3.65      4.81 o 
   6   7  14       14.59       11.84      4.54 o 
   7   7  14        5.74        0.00      4.28 o 
   8   7  14       17.96       21.25      5.39 o 
   0   8  14       12.14        6.69      7.05 o 
   1   8  14       14.47       13.28      6.10 o 
   2   8  14       42.80       31.64      6.95 o 
   3   8  14        0.21        0.00      5.04 o 
   4   8  14        2.89        2.43      4.83 o 
   5   8  14       12.00       21.69      4.75 o 
   6   8  14       11.41       17.09      5.70 o 
   7   8  14        3.39        0.00      5.91 o 
   8   8  14       84.19       90.37      7.15 o 
   0   9  14       52.37       64.84      9.09 o 
   1   9  14       10.54       14.16      5.12 o 
   2   9  14       15.98        9.67      6.23 o 
   3   9  14       26.38       32.08      6.98 o 
   4   9  14        7.84       15.27      9.46 o 
   5   9  14        1.12        0.00      4.82 o 
   6   9  14       36.76       38.41      6.17 o 
   7   9  14        5.97        0.00      4.53 o 
   0  10  14       19.48       15.46      7.75 o 
   1  10  14       11.60       17.64      5.55 o 
   2  10  14        8.07        3.73      5.23 o 
   3  10  14       10.75       12.69      6.44 o 
   4  10  14       55.53       49.13      7.95 o 
   5  10  14        2.68        9.91      5.59 o 
   0  11  14        0.71        0.00      7.30 o 
   1  11  14        4.75       11.32      8.51 o 
   2  11  14        0.84        0.00      5.14 o 
   3  11  14       12.45       15.89      5.71 o 
   4  11  14       17.87       17.04      5.04 o 
   1   0  15      132.63      121.84     11.78 o 
   2   0  15        0.80        0.45      6.40 o 
   3   0  15       43.14       24.16     14.55 o 
   4   0  15       74.85       76.64     10.27 o 
   5   0  15        0.50        3.29      5.22 o 
   6   0  15        0.53        0.00      5.13 o 
   7   0  15      119.63       91.54      8.70 o 
   8   0  15       33.24       35.70      7.21 o 
   9   0  15       27.10       30.39      8.85 o 
  10   0  15        7.66        0.00      7.76 o 
   0   1  15        1.29        0.00      6.54 o 
   1   1  15      136.16      147.71      9.06 o 
   2   1  15      100.81       98.77      7.72 o 
   3   1  15      163.73      173.33      9.69 o 
   4   1  15       23.36       22.44      5.49 o 
   5   1  15       27.50       19.87      4.01 o 
   6   1  15       10.97        8.83      3.85 o 
   7   1  15       45.73       48.63      5.05 o 
   8   1  15       19.51       14.59      4.48 o 
   9   1  15       17.45       23.03      4.87 o 
  10   1  15       17.99       26.05      5.82 o 
   0   2  15        1.10        0.00      5.57 o 
   1   2  15       60.79       67.23      6.78 o 
   2   2  15      110.16      133.64      8.78 o 
   3   2  15       42.90       55.82      6.71 o 
   4   2  15       99.64       83.65      6.03 o 
   5   2  15       42.47       42.34      4.59 o 
   6   2  15       24.06       29.08      4.40 o 
   7   2  15       27.35       31.13      4.72 o 
   8   2  15        3.22        1.95      4.03 o 
   9   2  15        0.86        0.00      4.26 o 
   0   3  15       30.70       42.39     10.05 o 
   1   3  15      101.63       95.15      7.40 o 
   2   3  15       73.05       50.48      6.13 o 
   3   3  15       82.80       89.50      9.85 o 
   4   3  15       38.60       36.41      4.91 o 
   5   3  15       45.71       46.00      7.09 o 
   6   3  15       42.39       45.87      4.79 o 
   7   3  15        0.64        1.24      3.77 o 
   8   3  15        2.54        0.00      4.53 o 
   9   3  15       21.42       20.06      6.22 o 
   0   4  15       32.16       46.86      8.87 o 
   1   4  15       17.99       10.72      4.87 o 
   2   4  15      508.60      470.97     14.66 o 
   3   4  15      100.06       96.06      8.08 o 
   4   4  15        3.37        0.00      3.70 o 
   5   4  15       16.65       18.71      4.60 o 
   6   4  15        9.71       12.23      4.52 o 
   7   4  15        7.21        8.08      4.48 o 
   8   4  15       11.78       21.27      5.33 o 
   9   4  15        3.58        0.00      4.85 o 
   0   5  15      142.37      150.53     12.80 o 
   1   5  15      103.54       97.34      7.69 o 
   2   5  15      207.97      194.71     10.15 o 
   3   5  15       34.82       40.76      5.00 o 
   4   5  15        2.16        2.01      4.57 o 
   5   5  15       31.85       35.36      7.99 o 
   6   5  15       46.84       36.90      6.25 o 
   7   5  15       34.01       33.82      5.39 o 
   8   5  15       11.66       10.63      4.93 o 
   9   5  15        8.71        0.00      4.94 o 
   0   6  15        1.88        0.00      6.10 o 
   1   6  15       59.82       74.65      7.05 o 
   2   6  15       75.53       63.82      6.44 o 
   3   6  15       42.25       55.19      6.41 o 
   4   6  15        7.41       10.61      8.74 o 
   5   6  15        4.13        3.28      4.90 o 
   6   6  15        5.12       10.27      4.46 o 
   7   6  15       19.02        8.82      4.97 o 
   8   6  15       71.65       68.67      6.68 o 
   0   7  15       47.34       50.78     14.81 o 
   1   7  15       28.58       31.66     17.46 o 
   2   7  15       24.06       25.45      5.47 o 
   3   7  15       18.84       14.32      5.76 o 
   4   7  15       14.58       11.34      5.30 o 
   5   7  15        2.32        3.39      4.96 o 
   6   7  15       41.19       43.67      6.54 o 
   7   7  15        3.68        0.00      6.07 o 
   0   8  15        1.32        9.52     11.64 o 
   1   8  15       13.40       21.44      6.69 o 
   2   8  15       36.69       57.07     11.36 o 
   3   8  15        7.16        4.99      6.35 o 
   4   8  15       16.28       20.72      5.77 o 
   5   8  15       13.12       10.56      6.83 o 
   6   8  15        5.48        7.56      4.57 o 
   0   9  15       15.56        0.00      8.60 o 
   1   9  15       11.39       30.07      7.20 o 
   2   9  15        0.79        2.50      6.00 o 
   3   9  15        7.58        9.21      6.48 o 
   4   9  15       27.76       32.24      7.44 o 
   5   9  15       10.54        3.60      6.91 o 
   0  10  15       56.52       61.70      9.92 o 
   1  10  15        4.77        8.87      5.50 o 
   2  10  15        0.56        0.00      6.20 o 
   3  10  15        0.91        2.31      6.33 o 
   4  10  15       10.39        0.00      6.31 o 
   0  11  15        2.74        0.00      8.33 o 
   0   0  16      481.35      530.80     32.53 o 
   1   0  16       72.20       82.91     10.75 o 
   2   0  16       14.58       26.34      8.73 o 
   3   0  16      250.53      255.00     17.20 o 
   4   0  16       75.83       87.63     10.94 o 
   5   0  16       45.34       61.96      9.99 o 
   6   0  16        2.37        4.97      5.50 o 
   7   0  16       97.81       97.87      9.48 o 
   8   0  16       19.11       16.74      6.75 o 
   9   0  16        1.94        0.00      6.00 o 
   0   1  16       57.13       59.80     12.17 o 
   1   1  16        8.67        0.00      4.67 o 
   2   1  16       17.72       24.20      5.49 o 
   3   1  16       16.95       19.23      5.44 o 
   4   1  16       17.85       21.02      5.52 o 
   5   1  16       26.81       26.98      4.88 o 
   6   1  16       18.64       32.67      4.68 o 
   7   1  16       28.71       23.77      4.56 o 
   8   1  16        1.68        0.00      4.18 o 
   9   1  16       20.86       21.39      5.14 o 
   0   2  16      191.53      207.70     15.52 o 
   1   2  16       15.86       21.46      5.44 o 
   2   2  16       41.77       55.05      6.65 o 
   3   2  16        5.02       13.02      5.96 o 
   4   2  16       24.70       20.88      5.57 o 
   5   2  16        3.64        3.13      4.14 o 
   6   2  16        7.59       18.32      4.27 o 
   7   2  16       53.13       52.45      5.40 o 
   8   2  16       17.54        2.25      5.34 o 
   0   3  16        1.03        1.43      6.70 o 
   1   3  16       92.13      106.00      8.19 o 
   2   3  16       69.37       65.91      6.93 o 
   3   3  16       63.30       80.08      7.50 o 
   4   3  16       33.86       43.62      7.02 o 
   5   3  16       25.43       11.30      4.46 o 
   6   3  16        0.46        0.00      3.64 o 
   7   3  16        9.16        6.73      4.15 o 
   8   3  16        7.66        1.94      4.96 o 
   0   4  16      218.76      301.31     16.86 o 
   1   4  16        1.03        0.00      4.21 o 
   2   4  16       41.31       43.54      6.22 o 
   3   4  16        5.82        6.27      6.45 o 
   4   4  16        9.05        0.00      3.98 o 
   5   4  16       23.41       26.54      5.08 o 
   6   4  16       16.80       21.41      4.90 o 
   7   4  16       37.07       44.23      5.76 o 
   8   4  16       10.86       19.21      7.92 o 
   0   5  16      170.18      149.23     13.24 o 
   1   5  16       54.92       56.46      6.62 o 
   2   5  16       20.74       23.21      5.40 o 
   3   5  16       17.95       25.71      7.41 o 
   4   5  16       21.26       30.29      8.93 o 
   5   5  16        5.64        4.02      5.17 o 
   6   5  16       28.82       21.07      5.04 o 
   7   5  16        1.42        0.00      4.53 o 
   0   6  16       66.81       76.48     10.16 o 
   1   6  16       48.20       56.73      8.07 o 
   2   6  16       28.54       22.35      6.66 o 
   3   6  16        6.43        1.33      4.91 o 
   4   6  16        9.28        6.13      5.20 o 
   5   6  16       40.98       39.99      7.33 o 
   6   6  16       67.14       92.48      7.01 o 
   7   6  16       16.65       17.04      5.42 o 
   0   7  16       41.53       43.11     14.81 o 
   1   7  16       40.68       38.34      9.63 o 
   2   7  16       13.95       15.35      5.38 o 
   3   7  16       11.71       14.15      5.52 o 
   4   7  16      105.83      118.96     10.89 o 
   5   7  16       10.04       11.74      5.64 o 
   6   7  16       19.08       20.50      5.26 o 
   0   8  16        0.03        3.17     11.37 o 
   1   8  16       33.36       25.30      7.21 o 
   2   8  16       34.55       38.31      7.46 o 
   3   8  16       14.73       30.41     11.90 o 
   4   8  16        2.22        7.89      6.79 o 
   5   8  16       55.70       65.47      7.49 o 
   0   9  16       33.42       25.39     13.22 o 
   1   9  16       34.40       27.61      7.41 o 
   2   9  16        5.43        2.31      6.45 o 
   3   9  16       13.39       13.02      6.84 o 
   1   0  17        0.31        5.26      6.64 o 
   2   0  17       57.50       45.03      9.41 o 
   3   0  17       22.72       26.82      9.39 o 
   4   0  17        4.56        5.90     12.03 o 
   5   0  17        4.56        9.49     11.11 o 
   6   0  17       23.65       25.47     11.76 o 
   7   0  17       17.10        7.05      6.16 o 
   8   0  17        0.84        0.00      5.96 o 
   0   1  17        0.26        0.00      6.89 o 
   1   1  17        3.09        0.00      4.81 o 
   2   1  17        7.38        4.88      5.07 o 
   3   1  17       30.68       27.27      8.12 o 
   4   1  17        1.10        9.42      5.80 o 
   5   1  17       81.68       87.20      8.01 o 
   6   1  17       25.07       29.46      4.81 o 
   7   1  17        4.74        5.88      4.93 o 
   0   2  17       32.87       40.37     13.49 o 
   1   2  17       38.23       30.52      6.08 o 
   2   2  17       38.25       34.69      6.87 o 
   3   2  17       31.10       21.49      5.51 o 
   4   2  17       34.33       41.72      6.55 o 
   5   2  17        3.87       11.40      5.39 o 
   6   2  17       10.61       10.89      4.22 o 
   7   2  17        0.15        0.00      4.06 o 
   0   3  17        9.39       10.04     11.24 o 
   1   3  17       33.38       50.49      6.80 o 
   2   3  17        3.60       11.77      5.18 o 
   3   3  17        0.52        2.32      4.87 o 
   4   3  17        5.83        0.00      4.73 o 
   5   3  17       40.05       47.92      5.75 o 
   6   3  17       31.18       45.52      5.90 o 
   7   3  17       51.50       50.68      6.21 o 
   0   4  17       50.20       54.58      9.64 o 
   1   4  17       17.07       12.84      5.16 o 
   2   4  17      106.67      114.22      8.69 o 
   3   4  17       75.12       85.92      7.98 o 
   4   4  17       15.73       15.87      5.34 o 
   5   4  17       20.90       23.55      5.87 o 
   6   4  17       59.41       97.75     17.98 o 
   7   4  17       63.00       75.83      9.03 o 
   0   5  17       50.57       60.82     10.19 o 
   1   5  17       17.15       17.91      5.49 o 
   2   5  17       22.64       17.93      6.68 o 
   3   5  17       22.50       17.52      8.80 o 
   4   5  17        6.90        5.35      5.37 o 
   5   5  17       16.11       13.90      5.72 o 
   6   5  17       16.04       15.79      6.23 o 
   0   6  17        2.49        0.00     10.05 o 
   1   6  17        1.69        1.47      5.97 o 
   2   6  17       30.96       37.08      7.46 o 
   3   6  17       24.85       25.88      7.25 o 
   4   6  17        2.52        4.07      6.60 o 
   5   6  17        6.70        5.96      6.22 o 
   0   7  17      153.58      173.76     22.74 o 
   1   7  17       16.60       18.36      8.88 o 
   2   7  17        3.21        0.00      7.37 o 
   3   7  17       69.22       74.50      7.67 o 
   4   7  17       20.15       18.39      5.93 o 
   0   8  17        7.60        2.12     12.43 o 
   1   8  17       18.25       10.07      9.16 o 
   2   8  17        0.25        1.59      6.61 o 
   3   8  17       39.09       23.72     11.92 o 
   0   0  18      227.26      202.59     22.74 o 
   1   0  18       48.25       49.18      9.91 o 
   2   0  18        0.20        0.11     10.98 o 
   3   0  18       16.41       25.03     14.68 o 
   4   0  18        1.73        2.90      7.39 o 
   5   0  18       11.10        4.64      7.64 o 
   6   0  18       15.01       12.86      8.81 o 
   0   1  18        1.49        0.00      6.02 o 
   1   1  18       21.18       16.19      5.83 o 
   2   1  18       16.95       18.80      5.88 o 
   3   1  18        6.55        6.75      5.34 o 
   4   1  18       54.65       65.98      8.01 o 
   5   1  18        6.01        6.87      5.38 o 
   6   1  18       28.21       42.17      6.05 o 
   0   2  18       17.28       12.85      8.46 o 
   1   2  18        2.12        0.00      4.82 o 
   2   2  18        8.23       19.77      5.87 o 
   3   2  18       24.50       33.87      6.51 o 
   4   2  18        0.06        2.82      5.34 o 
   5   2  18       29.61       23.20      7.79 o 
   6   2  18        3.06        4.31      4.81 o 
   0   3  18        1.12        0.00      6.78 o 
   1   3  18       18.98       18.90      5.76 o 
   2   3  18       20.76       25.41      6.11 o 
   3   3  18       42.77       35.70      6.95 o 
   4   3  18       50.73       58.30      7.43 o 
   5   3  18       21.27       20.82      6.10 o 
   0   4  18        3.06        8.57      8.86 o 
   1   4  18       10.76       30.85      5.99 o 
   2   4  18       14.16       19.22      5.95 o 
   3   4  18       15.86       16.31      5.74 o 
   4   4  18        7.34        6.71      7.58 o 
   5   4  18       82.84       88.00      8.47 o 
   0   5  18       14.76        6.47      7.42 o 
   1   5  18       26.36       43.45      6.71 o 
   2   5  18       18.25       22.21     10.97 o 
   3   5  18       45.52       61.79      9.01 o 
   4   5  18       14.64        0.00      6.61 o 
   0   6  18        0.06       19.84     13.49 o 
   1   6  18        7.33        9.29      6.72 o 
   2   6  18       22.23       34.71      7.90 o 
   3   6  18        4.35       11.56      6.96 o 
   0   7  18        0.73        2.64     12.69 o 
   1   7  18       22.13       23.52     10.09 o 
   1   0  19        0.03       14.75      8.13 o 
   2   0  19       47.91       45.47     10.09 o 
   3   0  19       93.12      121.27     15.34 o 
   4   0  19        0.01        5.35      8.33 o 
   0   1  19       10.36       10.43      7.75 o 
   1   1  19        5.90        5.88      6.64 o 
   2   1  19       18.14       22.12      6.26 o 
   3   1  19        6.68       12.54      7.52 o 
   4   1  19       21.03       25.75      6.50 o 
   0   2  19       14.32       17.48      8.28 o 
   1   2  19       12.70        9.02      7.37 o 
   2   2  19        8.33       16.57      6.12 o 
   3   2  19       28.47       31.94     11.59 o 
   4   2  19        9.39       22.72      6.43 o 
   0   3  19       16.98       19.84      8.52 o 
   1   3  19        3.69       14.16      6.00 o 
   2   3  19       16.01       15.88      5.94 o 
   3   3  19        7.50        8.67      5.91 o 
   0   4  19       63.17       73.63     11.52 o 
   1   4  19       49.17       54.13      7.34 o 
   2   4  19       22.69       22.12      6.36 o 
   0   5  19        1.36        2.57      7.15 o 
                                                 
